# Supplementary material for: Changes in the analysis of temporal community dynamics data: a 29-year literature review
Source: PeerJ. 2021 Apr 8;9:e11250. doi: 10.7717/peerj.11250 (PMC8038643; doi:10.7717/peerj.11250)
Supplement: Supplemental Information 1 [file peerj-09-11250-s001.csv]

Author	Year	Title	Continent	Hab	Taxon	Aim	SpatialExtent	NumberOfReps	TemporalReplicates	Temp.extent	Temp.grain	Ordination1	Ordination2	Ordination3	No.ordinations	Cluster	AnalysisType1	AnalysisType2	AnalysisType3	AnalysisType4	AnalysisType5	AnalysisType6	AnalysisType7	Time_inclusion
Acuna Plavan, Alicia et al.	2010	FISH ASSEMBLAGE IN A TEMPERATE ESTUARY ON THE URUGUAYAN COAST: SEASONAL VARIATION AND ENVIRONMENTAL INFLUENCE	South America	Estuarine	Vertebrates	Dynamics - medium	Local	12	Monthly	Years	Months	dbRDA	PCoA	NA	2	0	Table ra	Line graph ra	NA	NA	NA	NA	NA	Variable
Aneiros, Fernando et al.	2014	A functional approach to the seasonal variation of benthic mollusc assemblages in an estuarine-like system	Europe	Estuarine	Invertebrates	Dynamics - medium	Local	13	Monthly	Years	Months	NA	NA	NA	0	1	PERMANOVA	Bar graph ra	Line graph ra	NA	NA	NA	NA	Variable
Defew, E C et al.	2002	The use of natural microphytobenthic assemblages as laboratory model systems	Europe	Estuarine	Microeukaryotes	Environment	Microscale	2	Weekly	Weeks	Weeks	Reciprocal averaging	NA	NA	1	0	NA	NA	NA	NA	NA	NA	NA	Variable
Yu, WN; Cao, JX; Dai, WF; Qiu, QF; Xiong, JB	2018	Quantitative PCR Analysis of Gut Disease-Discriminatory Phyla for Determining Shrimp Disease Incidence	Asia	Host	Prokaryotes	Interactions	Regional	13	Weekly	Months	Weeks	PCoA	NA	NA	1	0	NA	NA	NA	NA	NA	NA	NA	Variable
Denitto, Francesco et al.	2007	Settlement and primary succession in a shallow submarine cave: spatial and temporal benthic assemblage distinctness	Europe	Marine	Invertebrates	Succession	Local	5	Monthly	Years	Months	NMS	NA	NA	1	0	PERMANOVA	NA	NA	NA	NA	NA	NA	Variable
Zhao, AH; Liu, L; Xu, TL; Shi, LL; Xie, W; Zhang, W; Fu, SL; Feng, HY; Chen, BD	2018	Influences of Canopy Nitrogen and Water Addition on AM Fungal Biodiversity and Community Composition in a Mixed Deciduous Forest of China	Asia	Forest	Microeukaryotes	Environment	Local	4	Annually	Years	Years	NA	NA	NA	0	0	PERMANOVA	Line graph ra	Partial Mantel at times	NA	NA	NA	NA	NA
Zimudzi, J; van der Waals, JE; Coutinho, TA; Cowan, DA; Valverde, A	2018	Temporal shifts of fungal communities in the rhizosphere and on tubers in potato fields	Africa	Agricultural	Microeukaryotes	Dynamics - medium	Regional	13	Monthly	Months	Months	NMDS	NA	NA	1	0	PERMANOVA	venn diagram	Table ra	NA	NA	NA	NA	Variable
Zinchenko, TD; Golovatyuk, LV; Abrosimova, EV; Popchenko, TV	2017	Macrozoobenthos in saline rivers in the Lake Elton basin: Spatial and temporal dynamics	Europe	Marine	Microeukaryotes	Dynamics - multiple	Regional	12	Seasonally	Years	Seasons	CCA	NA	NA	1	0	Bar graph ra	NA	NA	NA	NA	NA	NA	Variable
Dieser, Markus et al.	2013	Physicochemical and biological dynamics in a coastal Antarctic lake as it transitions from frozen to open water	Antarctica	Freshwater	Prokaryotes	Dynamics - medium	Local	4	Weekly	Months	Weeks	NA	NA	NA	0	1	Bar graph ra	Table ra	Gels	NA	NA	NA	NA	Variable
Dimitriu, Pedro A et al.	2013	Temporal stability of the mouse gut microbiota in relation to innate and adaptive immunity	North America	Host	Prokaryotes	Interactions	Regional	7	Weekly	Months	Weeks	NA	NA	NA	0	0	PERMANOVA	Time lag regression	NA	NA	NA	NA	NA	NA
Doblas-Miranda, Enrique et al.	2007	Soil macroinvertebrate fauna of a Mediterranean arid system: Composition and temporal changes in the assemblage	Europe	Grassland	Invertebrates	Dynamics - medium	Local	6	Seasonally	Years	Seasons	NA	NA	NA	0	0	Beta diversity through time	Chi-square test	NA	NA	NA	NA	NA	Variable
Dobrovol'skaya, T G et al.	2006	The spatial-temporal dynamics of the structure of bacterial complexes on the Medvenka River floodplain (Moscow oblast)	Europe	Grassland	Prokaryotes	Dynamics - medium	Local	3	Seasonally	Years	Seasons	NA	NA	NA	0	0	Bar graph ra	NA	NA	NA	NA	NA	NA	Variable
Angelberger, Sieglinde et al.	2013	Temporal Bacterial Community Dynamics Vary Among Ulcerative Colitis Patients After Fecal Microbiota Transplantation	Europe	Host	Prokaryotes	Succession	Regional	11	Daily	Months	Days	PCoA	NA	NA	1	0	Line graph ra	NA	NA	NA	NA	NA	NA	Variable
Dong, Hong-Yun et al.	2014	Temporal variation of soil friedelin and microbial community under different land uses in a long-term agroecosystem	Asia	Grassland	Prokaryotes	Interactions	Local	4	Monthly	Months	Months	PCA	NA	NA	1	0	Line graph ra	Bar graph ra	rmANOVA	MANOVA	NA	NA	NA	Variable
Doxa, Aggeliki et al.	2012	Preventing biotic homogenization of farmland bird communities: The role of High Nature Value farmland	Europe	Agricultural	Vertebrates	Environment	Regional	8	Annually	Decades	Years	NA	NA	NA	0	0	Coefficient of variation	NA	NA	NA	NA	NA	NA	Variable
Duggan, I C et al.	1998	Rotifers in relation to littoral ecotone structure in Lake Rotomanuka, North Island, New Zealand	Australia	Freshwater	Microeukaryotes	Dynamics - medium	Local	34	Weekly	Years	Weeks	CCA	NA	NA	1	1	Heatmap ra	NA	NA	NA	NA	NA	NA	Variable
Dumbrell, Alex J et al.	2011	Distinct seasonal assemblages of arbuscular mycorrhizal fungi revealed by massively parallel pyrosequencing	Europe	Grassland	Microeukaryotes	Dynamics - medium	Regional	11	Monthly	Years	Months	CA	NA	NA	1	0	Linear regression of beta diversity	NA	NA	NA	NA	NA	NA	Other variables represent time
Dunn, Ryan J K et al.	2013	Macroinfauna Dynamics and Sediment Parameters of a Subtropical Estuarine Lake-Coombabah Lake (Southern Moreton Bay, Australia)	Australia	Freshwater	Invertebrates	Dynamics - medium	Local	4	Seasonally	Years	Seasons	NA	NA	NA	0	0	Table ra	Bar graph ra	NA	NA	NA	NA	NA	Variable
Angeler, David G et al.	2007	Zooplankton community resilience after press-type anthropogenic stress in temporary ponds	North America	Freshwater	Prokaryotes	Disturbance	Local	25	Monthly	Years	Months	NMS	NA	NA	1	0	ANOSIM	SIMPER	NA	NA	NA	NA	NA	Variable
Duriez, Patrick et al.	2007	Temporal dynamics and impact of manure storage on antibiotic resistance patterns and population structure of Escherichia coli isolates from a commercial swine farm	North America	Host	Prokaryotes	Dynamics - medium	Point sample	6	Monthly	Seasons	Months	NA	NA	NA	0	0	Bar graph ra	Table changes in functional group	NA	NA	NA	NA	NA	Variable
e Silva, Michele C et al.	2013	Temporal Dynamics of Abundance and Composition of Nitrogen-Fixing Communities across Agricultural Soils	Europe	Agricultural	Prokaryotes	Dynamics - medium	Regional	3	Seasonally	Seasons	Seasons	CCA	NA	NA	1	0	Bar graph ra	NA	NA	NA	NA	NA	NA	Variable
e Silva, Michele C et al.	2013	Temporal Dynamics of Abundance and Composition of Nitrogen-Fixing Communities across Agricultural Soils	Europe	Agricultural	Prokaryotes	Dynamics - medium	Regional	3	Seasonally	Seasons	Seasons	CCA	NA	NA	1	0	Bar graph ra	NA	NA	NA	NA	NA	NA	Variable
e Silva, Michele C et al.	2013	Temporal Dynamics of Abundance and Composition of Nitrogen-Fixing Communities across Agricultural Soils	Europe	Agricultural	Prokaryotes	Dynamics - medium	Regional	3	Seasonally	Seasons	Seasons	PCoA	RDA	NA	2	1	NA	NA	NA	NA	NA	NA	NA	Variable
Eiler, Alexander et al.	2012	Coherent dynamics and association networks among lake bacterioplankton taxa	Europe	Freshwater	Prokaryotes	Dynamics - medium	Point sample	33	Weekly	Years	Weeks	NMS	NA	NA	1	0	Line graph ra	Network analysis	NA	NA	NA	NA	NA	Variable
Ellis, Christopher J et al.	2014	Archaeobotanical evidence for climate as a driver of ecological community change across the anthropocene boundary	Europe	Forest	Plants	Dynamics - coarse	Local	63	Multiyear	Decades	Years	DCA	NA	NA	1	0	GLMM where samples are times	NA	NA	NA	NA	NA	NA	Paleotime
Eloe-Fadrosh, Emiley A et al.	2013	Impact of Oral Typhoid Vaccination on the Human Gut Microbiota and Correlations with S. Typhi-Specific Immunological Responses	North America	Host	Prokaryotes	Interactions	Regional	10	Daily	Months	Days	PCoA	NA	NA	1	0	Bar graph ra	Graphical table	NA	NA	NA	NA	NA	Variable
Eskinazi-Sant'Anna, E M et al.	2013	Zooplankton assemblages in eutrophic reservoirs of the Brazilian semi-arid	South America	Freshwater	Mixed	Dynamics - medium	Regional	5	Seasonally	Years	Seasons	RDA	NA	NA	1	0	Bar graph ra	Graphical table ra	NA	NA	NA	NA	NA	Variable
Esperschuetz, J et al.	2009	Microbial response to exudates in the rhizosphere of young beech trees (Fagus sylvatica L.) after dormancy	Europe	Artificial	Mixed	Succession	Point sample	8	Daily	Weeks	Days	NA	NA	NA	0	0	Table ra	NA	NA	NA	NA	NA	NA	Variable
Angeler, David G et al.	2012	Patterns of temporal community turnover are spatially synchronous across boreal lakes	Europe	Freshwater	Invertebrates	Dynamics - coarse	Regional	20	Seasonally	Decades	Seasons	NMS	NA	NA	1	0	Intra-class correlation coefficient	NA	NA	NA	NA	NA	NA	Variable
Faisal, Mohamed et al.	2011	SPATIO-TEMPORAL DYNAMICS OF GASTROINTESTINAL HELMINTHS INFECTING FOUR LAKE WHITEFISH (COREGONUS CLUPEAFORMIS) STOCKS IN NORTHERN LAKES MICHIGAN AND HURON, USA	North America	Host	Invertebrates	Dynamics - medium	Regional	12	Seasonally	Years	Seasons	NMS	NA	NA	1	0	Line graph ra	NA	NA	NA	NA	NA	NA	Variable
Farah, F T et al.	2014	Forest destructuring as revealed by the temporal dynamics of fundamental species - Case study of Santa Genebra Forest in Brazil	South America	Forest	Plants	Disturbance	Local	4	Multiyear	Decades	Years	Procrustes	NA	NA	1	0	MANOVA	NA	NA	NA	NA	NA	NA	Variable
Faunce, C H et al.	1999	Tilapia-dominated fish assemblages within an impounded mangrove ecosystem in east-central Florida	North America	Estuarine	Vertebrates	Succession	Local	12	Monthly	Years	Months	CA	NA	NA	1	0	NA	NA	NA	NA	NA	NA	NA	Variable
Fernandez, A et al.	1999	How stable is stable? Function versus community composition	North America	Artificial	Prokaryotes	Dynamics - coarse	Point sample	7	Seasonally	Years	Seasons	NA	NA	NA	0	0	Bar graph ra	NA	NA	NA	NA	NA	NA	Variable
Feser, Kelsey M et al.	2014	TEMPORAL DYNAMICS OF SHALLOW SEAGRASS-ASSOCIATED MOLLUSCAN ASSEMBLAGES IN ST. CROIX, US VIRGIN ISLANDS: TOWARD THE CALIBRATION OF TAPHONOMIC INERTIA	North America	Intertidal	Invertebrates	Dynamics - coarse	Local	3	Multiyear	Decades	Years	NMS	NA	NA	1	0	SIMPER	Bar graph ra	NA	NA	NA	NA	NA	Variable
Fisher, Jonathan A D et al.	2010	Breaking Bergmann's rule: truncation of Northwest Atlantic marine fish body sizes	North America	Marine	Vertebrates	Dynamics - coarse	Regional	7	Annually	Decades	Years	PCA	NA	NA	1	0	NA	NA	NA	NA	NA	NA	NA	Variable
Flores, Gilberto E et al.	2014	Temporal variability is a personalized feature of the human microbiome	North America	Host	Prokaryotes	Dynamics - fine	Regional	7	Weekly	Months	Weeks	NA	NA	NA	0	0	Mantel test with Unifraq	Mantel test with Manhatten	bar graph ra	beta diversity through time	NA	NA	NA	Variable
Arakaki, Seiji et al.	2006	Short-term dynamics of tidepool fish community: Diel and seasonal variation	Asia	Intertidal	Vertebrates	Dynamics - multiple	Local	24	Hourly	Years	Hours	NA	NA	NA	0	0	Line graph ra	Table ra	Beta diversity through time	NA	NA	NA	NA	Variable
Fornwalt, Paula J et al.	2014	Understorey plant community dynamics following a large, mixed severity wildfire in a Pinus ponderosa-Pseudotsuga menziesii forest, Colorado, USA	North America	Forest	Plants	Disturbance	Regional	6	Multiyear	Decades	Years	NMS	NA	NA	1	0	Graphical table ra	Boxplots ra	ANOVA ra	ANOVA ra	NA	NA	NA	Variable
Frampton, G K et al.	2001	Diel activity patterns in an arable collembolan community	Europe	Agricultural	Invertebrates	Dynamics - fine	Point sample	88	Hourly	Seasons	Hours	NA	NA	NA	0	0	Line graph ra	PRC	NA	NA	NA	NA	NA	Variable
Fraser, Danielle et al.	2014	Mean Annual Precipitation Explains Spatiotemporal Patterns of Cenozoic Mammal Beta Diversity and Latitudinal Diversity Gradients in North America	North America	Multiple	Vertebrates	Dynamics - coarse	Regional	21	Multiyear	Decades	Years	NA	NA	NA	0	0	Beta diversity through time	NA	NA	NA	NA	NA	NA	Paleotime
Freestone, Amy L et al.	2015	Nonrandom community assembly and high temporal turnover promote regional coexistence in tropics but not temperate zone	Multi-continent	Marine	Invertebrates	Dynamics - medium	Continental	2	Seasonally	Years	Seasons	NA	NA	NA	0	0	Table ra	Temporal beta diversity by site	NA	NA	NA	NA	NA	Variable
Fuhlendorf, S D et al.	1998	The influence of soil depth on plant species response to grazing within a semi-arid savanna	North America	Grassland	Plants	Interactions	Local	30	Annually	Decades	Years	NA	NA	NA	0	0	Bar graph ra	Line graph ra	MANOVA	NA	NA	NA	NA	Variable
Fulton, M R et al.	2002	Fine-scale predictability of forest community dynamics	North America	Forest	Plants	Dynamics - coarse	Regional	12	Multiyear	Decades	Years	NA	NA	NA	0	0	Fulton and Harker method	NA	NA	NA	NA	NA	NA	Variable
Gajer, Pawel et al.	2012	Temporal Dynamics of the Human Vaginal Microbiota	North America	Host	Prokaryotes	Dynamics - medium	Regional	32	Weekly	Months	Weeks	NA	NA	NA	0	1	Graphical table ra	Graphical table Jensen-Shannon distance	Beta diversity through time_Jensen	NA	NA	NA	NA	Variable
Ganser, Claudia et al.	2013	Patterns of spatio-temporal distribution, abundance, and diversity in a mosquito community from the eastern Smoky Hills of Kansas	North America	Grassland	Invertebrates	Dynamics - medium	Local	11	Weekly	Months	Weeks	NA	NA	NA	0	0	Line graph ra	NA	NA	NA	NA	NA	NA	Variable
Garcia, Sarahi L et al.	2013	Depth-discrete profiles of bacterial communities reveal pronounced spatio-temporal dynamics related to lake stratification	Europe	Freshwater	Prokaryotes	Dynamics - medium	Local	3	Monthly	Months	Months	NA	NA	NA	0	0	Pie chart ra	NA	NA	NA	NA	NA	NA	Variable
Araujo, H M P et al.	2008	Zooplankton community dynamics in relation to the seasonal cycle and nutrient inputs in an urban tropical estuary in Brazil	South America	Estuarine	Microeukaryotes	Dynamics - medium	Local	40	Hourly	Seasons	Hours	CCA	NA	NA	1	1	ANOVA abundance of each over time	NA	NA	NA	NA	NA	NA	Variable
Geijzendorffer, I R et al.	2011	Sustained dynamic transience in a Lotka-Volterra competition model system for grassland species	Europe	Grassland	Plants	Interactions	Local	3	Monthly	Seasons	Months	NA	NA	NA	0	0	Scatterplot ra	NA	NA	NA	NA	NA	NA	Variable
Gihring, Thomas M et al.	2011	A Limited Microbial Consortium Is Responsible for Extended Bioreduction of Uranium in a Contaminated Aquifer	North America	Subterranean	Prokaryotes	Disturbance	Local	7	Weekly	Seasons	Weeks	CCA	NA	NA	1	1	Pie chart ra	Heat map ra	Geographic map ra	NA	NA	NA	NA	Variable
Glaz, Patricia N et al.	2009	Macroinvertebrates on coarse woody debris in the littoral zone of a boreal lake	North America	Freshwater	Invertebrates	Dynamics - medium	Regional	3	Seasonally	Seasons	Seasons	NMS	NA	NA	1	0	ANOSIM	SIMPER	Table ra	Bar graph ra	NA	NA	NA	Variable
Gomez-Rodriguez, Carola et al.	2010	Inter-annual variability in amphibian assemblages: implications for diversity assessment and conservation	Europe	Freshwater	Vertebrates	Dynamics - coarse	Local	3	Annually	Years	Years	NMS	NA	NA	1	0	ANOSIM	Bar graph occupancy	NA	NA	NA	NA	NA	Variable
Gomez-Rodriguez, Carola et al.	2010	Relative importance of dynamic and static environmental variables as predictors of amphibian diversity patterns	Europe	Freshwater	Vertebrates	Dynamics - medium	Local	3	Monthly	Years	Months	NMS	db-RDA	NA	0	0	ANOSIM	Graphical table pa	Beta diversity through time	NA	NA	NA	NA	Variable
Gonzalez, J M et al.	2003	Macroinvertebrate communities along a third-order Iberian stream	Europe	Freshwater	Invertebrates	Dynamics - medium	Local	12	Monthly	Years	Months	DCA	NA	NA	1	0	NA	NA	NA	NA	NA	NA	NA	Variable
Arscott, D B et al.	2003	Spatio-temporal patterns of benthic invertebrates along the continuum of a braided Alpine river	Europe	Freshwater	Invertebrates	Dynamics - medium	Regional	4	Seasonally	Seasons	Seasons	PCA	NA	NA	1	0	NA	NA	NA	NA	NA	NA	NA	Variable
Graham, Eileen S et al.	2010	Macrozooplankton Community Dynamics in Relation to Environmental Variables in Willapa Bay, Washington, USA	North America	Estuarine	Microeukaryotes	Dynamics - medium	Local	24	Weekly	Years	Weeks	NMS	NA	NA	1	0	Table ra	Indicator species analysis	NA	NA	NA	NA	NA	Variable
Graham, J L et al.	2006	Spatial and temporal dynamics of microcystin in a Missouri reservoir	North America	Freshwater	Mixed	Dynamics - medium	Regional	5	Monthly	Months	Months	NA	NA	NA	0	0	Table ra	NA	NA	NA	NA	NA	NA	NA
Gross, D V et al.	2010	Burning history, time of burning, and year effects on plant community structure and heterogeneity in Fescue Prairie	North America	Forest	Plants	Dynamics - coarse	Local	7	Multiyear	Decades	Years	RDA	NA	NA	1	0	NA	NA	NA	NA	NA	NA	NA	Paleotime
Guo, Q F et al.	1996	Temporal fluctuations and experimental effects in desert plant communities	North America	Desert	Plants	Interactions	Regional	10	Seasonally	Years	Seasons	PCA	Canonical discriminant analysis	NA	1	0	Table ra	rmANOVA	NA	NA	NA	NA	NA	Variable
Ha, K et al.	2002	Spatial and temporal dynamics of phytoplankton communities along a regulated river system, the Nakdong River, Korea	Asia	Freshwater	Mixed	Dynamics - medium	Regional	49	Weekly	Years	Weeks	NA	NA	NA	0	0	Piechart ra	NA	NA	NA	NA	NA	NA	Variable
Hanquet, D et al.	2004	Ontogenetic microhabitat shifts in stream invertebrates with different biological traits	Europe	Freshwater	Invertebrates	Dynamics - medium	Regional	12	Monthly	Years	Months	NA	NA	NA	0	0	Graphical map ra	NA	NA	NA	NA	NA	NA	Variable
Hansson, Lars-Anders et al.	2007	Cyanobacterial chemical warfare affects zooplankton community composition	Europe	Freshwater	Mixed	Dynamics - medium	Regional	14	Monthly	Seasons	Months	NA	NA	NA	0	0	Correlation	Line graph ra	NA	NA	NA	NA	NA	Other variables represent time
Hardbower, Dana M et al.	2012	Optimization of viral profiling approaches reveals strong links between viral and bacterial communities in a eutrophic freshwater lake	North America	Freshwater	Mixed	Dynamics - coarse	Local	18	Monthly	Years	Months	NMS	NA	NA	1	0	BioEnv	Mantel test with Manhatten	Line graph ra	NA	NA	NA	NA	Variable
Asnaghi, Valentina et al.	2015	Colonisation processes and the role of coralline algae in rocky shore community dynamics	Europe	Marine	Microeukaryotes	Succession	Regional	6	Seasonally	Years	Seasons	NMS	NA	NA	1	0	SIMPER	PERMANOVA	NA	NA	NA	NA	NA	Variable
Hardoim, Cristiane C P et al.	2014	Temporal dynamics of prokaryotic communities in the marine sponge Sarcotragus spinosulus	Europe	Marine	Prokaryotes	Dynamics - coarse	Point sample	3	Annually	Years	Years	PCoA	RDA	NA	2	1	Heatmap ra	bar graph ra	Network analysis	NA	NA	NA	NA	Variable
Hassler, S K et al.	2010	Vegetation pattern divergence between dry and wet season in a semiarid savanna - Spatio-temporal dynamics of plant diversity in northwest Namibia	Africa	Grassland	Plants	Dynamics - medium	Regional	2	Annually	Seasons	Years	NA	NA	NA	0	0	Beta diversity through time simple matching	Beta diversity through time sorenson	NA	NA	NA	NA	NA	Variable
Henglong, Xu et al.	2010	Temporal dynamics of phytoplankton communities in a semi-enclosed mariculture pond and their responses to environmental factors	Asia	Marine	Microeukaryotes	Dynamics - medium	Local	15	Weekly	Seasons	Weeks	NMS	NA	NA	1	1	ANOSIM	SIMPER	Line graph ra	Bar graph ra	NA	NA	NA	Variable
Henry, M et al.	2004	Species composition, abundance and vertical stratification of a bat community (Megachiroptera : Pteropodidae) in a West African rain forest	Africa	Forest	Vertebrates	Dynamics - coarse	Local	2	Annually	Years	Years	NA	NA	NA	0	0	Bar graph ra	Table ra	NA	NA	NA	NA	NA	Variable
Herben, T et al.	2003	Year-to-year variation in plant competition in a mountain grassland	Europe	Grassland	Plants	Interactions	Local	10	Annually	Years	Years	RDA	NA	NA	1	0	NA	NA	NA	NA	NA	NA	NA	Variable
Heslinga, Justin L et al.	2010	Assessing Plant Community Changes Over Sixteen Years of Restoration in a Remnant Michigan Tallgrass Prairie	North America	Grassland	Plants	Disturbance	Local	2	Multiyear	Years	Years	NMS	NA	NA	1	0	Table rank abundances	Pearson correlation ra over time	Beta diversity through time	NA	NA	NA	NA	Variable
Hewitt, Judi E et al.	2010	Empirical evidence of an approaching alternate state produced by intrinsic community dynamics, climatic variability and management actions	Australia	Marine	Invertebrates	Disturbance	Regional	16	Monthly	Years	Months	NMS	NA	NA	1	0	MVDISP	ANOSIM	SIMPER	Table ra	Beta diversity through time	NA	NA	Variable
Hill, M F et al.	2002	Spatio-temporal variation in Markov chain models of subtidal community succession	North America	Intertidal	Invertebrates	Succession	Local	9	Annually	Years	Years	NA	NA	NA	0	0	Markov chain modelling	NA	NA	NA	NA	NA	NA	Variable
Hillebrand, Helmut	2011	Temperature mediates competitive exclusion and diversity in benthic microalgae under different N:P stoichiometry	Europe	Marine	Microeukaryotes	Interactions	Microscale	15	Weekly	Months	Weeks	NA	NA	NA	0	0	Bar graph ra	NA	NA	NA	NA	NA	NA	Variable
Hilt, Nadine et al.	2007	Temporal dynamics of rich moth ensembles in the montane forest zone in southern Ecuador	South America	Forest	Invertebrates	Dynamics - medium	Local	3	Seasonally	Years	Seasons	NMS	NA	NA	1	0	ANOVA	ANOSIM	NA	NA	NA	NA	NA	Variable
Hobbs, Richard J et al.	2007	Long-term data reveal complex dynamics in grassland in relation to climate and disturbance	North America	Grassland	Plants	Dynamics - coarse	Regional	20	Annually	Decades	Years	NMS	NA	NA	1	0	ANOSIM	SIMPER	ANOVA functional group ra	Line graph ra	corraltions with environment ra over time	NA	NA	Variable
Hopfensperger, K N et al.	2009	Vegetation and seed bank dynamics in a tidal freshwater marsh	North America	Intertidal	Plants	Dynamics - coarse	Local	4	Annually	Years	Years	NMS	NA	NA	1	0	Table ra	GLM turnover	NA	NA	NA	NA	NA	Variable
Hsieh, Yu-Lung et al.	2012	Seasonal dynamics of arboreal spider diversity in a temperate forest	Europe	Forest	Invertebrates	Dynamics - medium	Local	12	Monthly	Years	Months	NA	NA	NA	0	0	Bar graph ra	Table ra	Table beta diversity	NA	NA	NA	NA	Variable
Huffard, C L et al.	2014	Pelagic Sargassum community change over a 40-year period: temporal and spatial variability	Oceanic	Marine	Mixed	Dynamics - coarse	Regional	9	Multiyear	Decades	Years	NMS	NA	NA	1	1	ANOSIM	RELATE	MVDISP	Table ra	NA	NA	NA	Variable
Hurlbert, Allen H et al.	2007	Fish and fish-eating birds at the Salton Sea: a century of boom and bust	North America	Marine	Vertebrates	Dynamics - coarse	Regional	15	Annually	Decades	Years	NA	NA	NA	0	0	Table ra	Line graph ra	NA	NA	NA	NA	NA	Variable
Hussein, Nabila R et al.	2012	Studies on spatio-temporal dynamics of phytoplankton in El-Umum drain in west of Alexandria, Egypt	Africa	Freshwater	Microeukaryotes	Dynamics - medium	Local	13	Monthly	Years	Months	NA	NA	NA	0	0	Table ra	NA	NA	NA	NA	NA	NA	Variable
Azeria, Ermias T et al.	2006	Temporal dynamics and nestedness of an oceanic island bird fauna	Africa	Grassland	Vertebrates	Dynamics - coarse	Local	3	Seasonally	Seasons	Seasons	NA	NA	NA	0	0	Nestedness analysis at times	NA	NA	NA	NA	NA	NA	Variable
Ibarbalz, Federico M et al.	2014	The Bias Associated with Amplicon Sequencing Does Not Affect the Quantitative Assessment of Bacterial Community Dynamics	South America	Artificial	Prokaryotes	Dynamics - coarse	Local	12	Monthly	Years	Months	NMS	NA	NA	1	0	Linear regression of beta diversity	beta diversity through time	Moving window analysis	NA	NA	NA	NA	Variable
Ilg, Christiane et al.	2009	Extreme flood events favour floodplain mollusc diversity	Europe	Grassland	Invertebrates	Disturbance	Regional	6	Annually	Years	Years	CA	NA	NA	1	0	Table ra	Beta diversity through time sorenson	NA	NA	NA	NA	NA	Variable
Ishii, Shun'ichi et al.	2014	Microbial population and functional dynamics associated with surface potential and carbon metabolism	North America	Artificial	Prokaryotes	Succession	Local	4	Monthly	Months	Months	CCA	NA	NA	1	0	Bar graph ra	Heat map beta diversity	NA	NA	NA	NA	NA	Variable
Jackson, Stephen T et al.	2014	Inferring local to regional changes in forest composition from Holocene macrofossils and pollen of a small lake in central Upper Michigan	North America	Freshwater	Plants	Dynamics - coarse	Local	7	Multiyear	Decades	Years	NA	NA	NA	0	0	Table PA	Bar graph ra	NA	NA	NA	NA	NA	Paleotime
Jarrin, Jose R Marin et al.	2011	Spatio-temporal dynamics of the surf-zone faunal assemblages at a Southern Oregon sandy beach	North America	Coastal	Mixed	Dynamics - multiple	Local	12	Hourly	Months	Hours	NMS	NA	NA	1	0	MRPP	Indicator species analysis	NA	NA	NA	NA	NA	Variable
Jaureguizar, Andres J et al.	2006	Fish assemblages of the northern Argentine coastal system: spatial patterns and their temporal variations	South America	Marine	Vertebrates	Dynamics - coarse	Local	6	Annually	Years	Years	DCCA	NA	NA	0	0	ANOSIM	SIMPER	Table ra	beta diversity through time	NA	NA	NA	Variable
Jiang, Ya-Zhou et al.	2009	Temporal changes in the fish community resulting from a summer fishing moratorium in the northern East China Sea	Asia	Marine	Vertebrates	Dynamics - coarse	Local	7	Annually	Years	Years	NA	NA	NA	0	0	Table ra	Beta diversity through time	Line graph ra	NA	NA	NA	NA	Variable
Agis, Martin et al.	2007	A cautionary note: Examples of possible microbial community dynamics in dilution grazing experiments	Europe	Estuarine	Prokaryotes	Disturbance	Point sample	2	Hourly	Days	Hours	NA	NA	NA	0	0	Table pa	NA	NA	NA	NA	NA	NA	Variable
Azeria, Ermias T et al.	2008	Nestedness, niche metrics and temporal dynamics of a metacommunity in a dynamic natural model system	South America	Intertidal	Invertebrates	Dynamics - coarse	Local	8	Annually	Decades	Years	NA	NA	NA	0	0	Nestedness analysis at times	NA	NA	NA	NA	NA	NA	Variable
Jonas, Jayne L et al.	2007	Grasshopper (Orthoptera : Acrididae) communities respond to fire, bison grazing and weather in North American tallgrass prairie: a long-term study	North America	Grassland	Invertebrates	Disturbance	Regional	22	Seasonally	Years	Seasons	NMS	NA	NA	1	0	Line graph ra	Fourth-corner analysis	NA	NA	NA	NA	NA	Variable
Kalmokoff, M et al.	2013	Temporal change in the gut community of rats fed high amylose cornstarch is driven by endogenous urea rather than strictly on carbohydrate availability	North America	Host	Prokaryotes	Environment	Regional	5	Weekly	Weeks	Weeks	NMS	NA	NA	1	0	Heatmap ra	NA	NA	NA	NA	NA	NA	Variable
Kampichler, Christian et al.	2012	Large-Scale Changes in Community Composition: Determining Land Use and Climate Change Signals	Europe	Multiple	Vertebrates	Environment	Regional	25	Annually	Decades	Years	NA	NA	NA	0	0	Time lag analysis	Coefficient of variation	NA	NA	NA	NA	NA	Variable
Kampichler, Christian et al.	2014	Temporal dynamics of bird community composition: an analysis of baseline conditions from long-term data	Multi-continent	Multiple	Vertebrates	Dynamics - coarse	Global	20	Annually	Decades	Years	RDA	NA	NA	1	0	Time lag analysis	MEMs	NA	NA	NA	NA	NA	Variable
Kanavillil, Nandakumar et al.	2013	Temporal variation of periphyton communities: a 3-year study from northwest Lake Simcoe, Ontario, Canada	North America	Freshwater	Microeukaryotes	Dynamics - coarse	Regional	3	Annually	Years	Years	PCA	NA	NA	1	0	Bar graph ra	NA	NA	NA	NA	NA	NA	Variable
Kangur, Kulli et al.	2007	Patterning long-term changes of fish community in large shallow Lake Peipsi	Europe	Freshwater	Vertebrates	Dynamics - coarse	Local	64	Annually	Decades	Years	NA	NA	NA	0	0	Table ra	SOM	NA	NA	NA	NA	NA	Variable
Kapfer, Jutta et al.	2011	Fine-scale changes in vegetation composition in a boreal mire over 50 years	Europe	Wetland & Riparian	Plants	Dynamics - coarse	Local	2	Multiyear	Decades	Years	NA	NA	NA	0	1	Table ra	Bar graph ra	Rank frequency change	NA	NA	NA	NA	Variable
Kara, Emily et al.	2009	Temporal Dynamics of South End Tidal Creek (Sapelo Island, Georgia) Bacterial Communities	North America	Freshwater	Prokaryotes	Dynamics - fine	Local	3	Hourly	Days	Hours	CCA	CA	PCA	3	0	ANOSIM	Beta diversity over time	NA	NA	NA	NA	NA	Variable
Azevedo-Ramos, C et al.	1999	Predation as the key factor structuring tadpole assemblages in a savanna area in Central Amazonia	South America	Freshwater	Vertebrates	Dynamics - medium	Local	30	Monthly	Years	Months	NA	NA	NA	0	0	Graphical table pa	NA	NA	NA	NA	NA	NA	Variable
Kardol, Paul et al.	2010	Long-term successional forest dynamics: species and community responses to climatic variability	North America	Forest	Plants	Dynamics - coarse	Regional	8	Multiyear	Decades	Years	PCA	RDA	NA	2	0	Line graph mortality rates	Line graph ra	NA	NA	NA	NA	NA	Variable
Keller, David P et al.	2014	Turbidity Maximum Entrapment of Phytoplankton in the Chesapeake Bay	North America	Estuarine	Microeukaryotes	Dynamics - medium	Local	6	Seasonally	Years	Seasons	NA	NA	NA	0	0	Table ra	NA	NA	NA	NA	NA	NA	Variable
Kent, Angela D et al.	2007	Synchrony in aquatic microbial community dynamics	North America	Freshwater	Prokaryotes	Dynamics - medium	Regional	19	Weekly	Months	Weeks	CA	pCCA	Procrustes	2	0	Beta diversity over time	NA	NA	NA	NA	NA	NA	Variable
Kent, Angela D et al.	2007	Synchrony in aquatic microbial community dynamics	North America	Freshwater	Microeukaryotes	Dynamics - medium	Regional	19	Weekly	Months	Weeks	CA	pCCA	Procrustes	2	0	Beta diversity over time	NA	NA	NA	NA	NA	NA	Variable
Keymer, Daniel P et al.	2014	Contribution of nitrogen fixation to first year Miscanthus x giganteus	North America	Grassland	Prokaryotes	Dynamics - medium	Local	6	Monthly	Seasons	Months	NMS	NA	NA	1	0	ANOSIM	PERMANOVA	NA	NA	NA	NA	NA	Variable
Kirkham, Amy R et al.	2013	A global perspective on marine photosynthetic picoeukaryote community structure	Oceanic	Marine	Microeukaryotes	Dynamics - medium	Global	NA	Seasonally	Years	Seasons	CCA	NA	NA	1	0	NA	NA	NA	NA	NA	NA	NA	Variable
Kolehmainen, Reija E et al.	2008	Spatial and temporal changes in Actinobacterial dominance in experimental artificial groundwater recharge	Europe	Freshwater	Prokaryotes	Dynamics - medium	Local	4	Seasonally	Years	Seasons	NA	NA	NA	0	0	Bar graph ra	Line graph ra	NA	NA	NA	NA	NA	Variable
Kopecky, Martin et al.	2013	Non-random extinctions dominate plant community changes in abandoned coppices	Europe	Forest	Plants	Dynamics - coarse	Local	2	Multiyear	Decades	Years	NMS	NA	NA	1	0	Conditional inference tree	NA	NA	NA	NA	NA	NA	Variable
Kopylov, A I et al.	2001	Microplanktonic communities in the coastal waters, harbor, and salt lagoon of Saint Paul Island (Pribilof Islands, Bering Sea): Structural and functional analysis	North America	Marine	Mixed	Dynamics - medium	Regional	5	Weekly	Months	Weeks	NA	NA	NA	0	0	Table ra	NA	NA	NA	NA	NA	NA	Variable
Kuiters, A T	2013	Diversity-stability relationships in plant communities of contrasting habitats	Europe	Coastal	Plants	Dynamics - coarse	Regional	36	Multiyear	Decades	Years	NA	NA	NA	0	0	Beta diversity through time	Population stability and community stability	NA	NA	NA	NA	NA	Variable
La Sorte, Frank A et al.	2014	The role of urban and agricultural areas during avian migration: an assessment of within-year temporal turnover	North America	Multiple	Vertebrates	Dynamics - medium	Regional	12	Monthly	Years	Months	NA	NA	NA	0	0	Beta diversity through time	GAMM turnover	NA	NA	NA	NA	NA	Variable
Ladwig, Laura M et al.	2010	Spatiotemporal dynamics of lianas during 50 years of succession to temperate forest	North America	Forest	Plants	Succession	Local	50	Annually	Decades	Years	NA	NA	NA	0	0	Line graph ra	Regression of change ra	NA	NA	NA	NA	NA	Variable
Landman, Marietjie et al.	2014	Long-term monitoring reveals differing impacts of elephants on elements of a canopy shrub community	Africa	Grassland	Plants	Interactions	Local	4	Multiyear	Decades	Years	NMS	NA	NA	1	0	ANOSIM	NA	NA	NA	NA	NA	NA	Variable
Langenheder, S et al.	2004	Growth dynamics within bacterial communities in riverine and estuarine batch cultures	Europe	Estuarine	Prokaryotes	Dynamics - fine	Microscale	11	Daily	Weeks	Days	NA	NA	NA	0	0	Gels	ANOVA ra	NA	NA	NA	NA	NA	Variable
Bagchi, Sumanta et al.	2012	Empirical assessment of state-and-transition models with a long-term vegetation record from the Sonoran Desert	North America	Desert	Plants	Dynamics - coarse	Local	68	Multiyear	Decades	Years	NA	NA	NA	0	1	Bar graph ra	Line graph ra	ANOSIM	SIMPER	Pie chart transition between clusters	NA	NA	Variable
Lara, C	2006	Temporal dynamics of flower use by hummingbirds in a highland temperate forest in Mexico	North America	Multiple	Vertebrates	Dynamics - medium	Local	12	Monthly	Years	Months	NA	NA	NA	0	0	Line graph ra	NA	NA	NA	NA	NA	NA	Variable
Larson, Chad A et al.	2012	Taxonomic and functional composition of the algal benthos exhibits similar successional trends in response to nutrient supply and current velocity	North America	Freshwater	Microeukaryotes	Interactions	Microscale	8	Daily	Months	Days	NMS	NA	NA	1	0	ANOSIM	SIMPER	BIOENV	beta diversity through time	Correlations ra at different times	Colonisation rate	NA	Variable
Ledger, Mark E et al.	2008	Disturbance frequency influences patch dynamics in stream benthic algal communities	Europe	Freshwater	Microeukaryotes	Disturbance	Regional	21	Monthly	Years	Months	pRDA	NA	NA	1	0	rmANOMA	Line graph ra	NA	NA	NA	NA	NA	Variable
Lee, O et al.	2005	Small-scale spatio-temporal variability in ichthyoplankton and zooplankton distribution in relation to a tidal-mixing front in the	Europe	Marine	Microeukaryotes	Dynamics - medium	Local	12	Monthly	Years	Months	DCA	pRDA	NA	1	0	ANOVA	table ra	NA	NA	NA	NA	NA	Variable
Leflaive, Josephine et al.	2008	Temporal patterns in epilithic biofilm-relation with a putative allelopathic activity	Europe	Freshwater	Mixed	Interactions	Point sample	24	Weekly	Years	Weeks	NA	NA	NA	0	0	SOM	Table RA	NA	NA	NA	NA	NA	Variable
Lekve, K et al.	2002	Spatio-temporal dynamics of species richness in coastal fish communities	Europe	Marine	Vertebrates	Dynamics - coarse	Regional	40	Annually	Decades	Years	NA	NA	NA	0	0	Extinction rate	Turnover rate	ANCOVA	NA	NA	NA	NA	Variable
Lellouch, Laurent et al.	2014	Monitoring temporal change of bird communities with dissimilarity acoustic indices	Europe	Forest	Vertebrates	Dynamics - multiple	Local	72	Minutes	Months	Minutes	NA	NA	NA	0	0	Beta diversity through time	Pivot days	NA	NA	NA	NA	NA	Variable
Li, Jin et al.	2007	Grassland responses to multiple disturbances on the New England Tablelands in NSW, Australia	Australia	Grassland	Plants	Disturbance	Regional	8	Seasonally	Years	Seasons	DCA	NA	NA	1	0	Line graph ra	Maleability	NA	NA	NA	NA	NA	Variable
Liang, W J et al.	2007	Temporal dynamics of soil nematode community structure under invasive Ambrosia trifida and native Chenopodium serotinum	Asia	Grassland	Invertebrates	Environment	Local	5	Monthly	Seasons	Months	NA	NA	NA	0	0	rmANOMA	NA	NA	NA	NA	NA	NA	Variable
Lightfoot, David C et al.	2012	Bottom-up regulation of desert grassland and shrubland rodent communities: implications of species-specific reproductive potentials	North America	Shrubland	Vertebrates	Dynamics - medium	Regional	22	Seasonally	Decades	Seasons	NA	NA	NA	0	0	Linear regression ra at different times	time lag regression	NA	NA	NA	NA	NA	Other variables represent time
Lin, Xueju et al.	2012	Spatial and temporal dynamics of the microbial community in the Hanford unconfined aquifer	North America	Freshwater	Prokaryotes	Dynamics - medium	Local	380	Weekly	Months	Weeks	NMS	NA	NA	1	0	ANOSIM	SIMPER	Random forest	Graphical map ra	NA	NA	NA	Variable
Bahlai, Christine A et al.	2013	Long-Term Functional Dynamics of an Aphidophagous Coccinellid Community Remain Unchanged despite Repeated Invasions	North America	Forest	Invertebrates	Dynamics - coarse	Regional	24	Annually	Decades	Years	NA	NA	NA	0	0	Bar graph ra	NA	NA	NA	NA	NA	NA	Variable
Litz, Marisa N C et al.	2014	Biotic and abiotic factors influencing forage fish and pelagic nekton community in the Columbia River plume (USA) throughout the upwelling season 1999-2009	North America	Marine	Mixed	Dynamics - multiple	Local	20	Seasonally	Decades	Seasons	NA	NA	NA	0	0	Table ra	NA	NA	NA	NA	NA	NA	Variable
Liu, C X et al.	1997	Effects of prescribed fire on the composition of woody plant communities in southeastern Texas	North America	Forest	Plants	Disturbance	Regional	3	Annually	Years	Years	CCA	NA	NA	1	0	NA	NA	NA	NA	NA	NA	NA	Variable
Liu, Lemian et al.	2014	Synchronous dynamics and correlations between bacteria and phytoplankton in a subtropical drinking water reservoir	Asia	Freshwater	Microeukaryotes	Interactions	Point sample	12	Monthly	Years	Months	NMS	NA	NA	1	0	NA	NA	NA	NA	NA	NA	NA	Variable
Liu, Lemian et al.	2014	Synchronous dynamics and correlations between bacteria and phytoplankton in a subtropical drinking water reservoir	Asia	Freshwater	Prokaryotes	Interactions	Point sample	12	Monthly	Years	Months	NMS	NA	NA	1	0	NA	NA	NA	NA	NA	NA	NA	Variable
Magalhaes, C et al.	2008	Dynamics of nitrous oxide reductase genes (nosZ) in intertidal rocky biofilms and sediments of the douro river estuary (Portugal), and their relation to N-biogeochemistry	Europe	Intertidal	Prokaryotes	Dynamics - medium	Microscale	4	Seasonally	Years	Seasons	PCA	NA	NA	1	1	NA	NA	NA	NA	NA	NA	NA	Variable
Magalhaes, M Filomena et al.	2007	Effects of multi-year droughts on fish assemblages of seasonally drying Mediterranean streams	Europe	Freshwater	Vertebrates	Environment	Regional	8	Annually	Years	Years	PCA	RDA	NA	2	0	Time lag analysis	Species turnover rate	Coefficient of variation	NA	NA	NA	NA	Variable
Baho, Didier L et al.	2012	Resistance and resilience of microbial communities - temporal and spatial insurance against perturbations	Europe	Freshwater	Prokaryotes	Disturbance	Microscale	4	Weekly	Months	Weeks	NMS	NA	NA	1	0	PERMANOVA	SIMPER	NA	NA	NA	NA	NA	Variable
Baho, Didier L et al.	2012	Resistance and resilience of microbial communities - temporal and spatial insurance against perturbations	Europe	Freshwater	Prokaryotes	Disturbance	Microscale	4	Weekly	Months	Weeks	PCA	NA	NA	1	0	NA	NA	NA	NA	NA	NA	NA	Variable
Manning, C A et al.	2005	Multivariate analysis of the copepod community of near-shore waters in the western Gulf of Maine	North America	Marine	Invertebrates	Dynamics - medium	Local	12	Monthly	Years	Months	NMS	NA	NA	1	0	Line graph ra	Geographical maps ra	ANOSIM ra	ANOVA at different times	NA	NA	NA	Variable
Maracahipes, Leandro et al.	2014	Post-fire dynamics of woody vegetation in seasonally flooded forests (impucas) in the Cerrado-Amazonian Forest transition zone	South America	Grassland	Plants	Disturbance	Regional	2	Multiyear	Years	Years	NA	NA	NA	0	0	Table ra	NA	NA	NA	NA	NA	NA	Variable
Marques, Sonia Cotrim et al.	2007	Zooplankton distribution and dynamics in a temperate shallow estuary	Europe	Estuarine	Microeukaryotes	Dynamics - medium	Regional	12	Monthly	Years	Months	NMS	NA	NA	1	0	NA	NA	NA	NA	NA	NA	NA	Variable
Martin-Platero, Antonio M et al.	2008	Polyphasic approach to bacterial dynamics during the ripening of Spanish farmhouse cheese, using culture-dependent and -independent methods	Europe	Artificial	Prokaryotes	Succession	Local	3	Monthly	Months	Months	NA	NA	NA	0	1	NA	NA	NA	NA	NA	NA	NA	NA
Martinez, M L et al.	2001	Spatial and temporal variability during primary succession on tropical coastal sand dunes	North America	Coastal	Plants	Dynamics - medium	Local	16	Seasonally	Years	Seasons	NMS	NA	NA	1	0	NA	NA	NA	NA	NA	NA	NA	Variable
Matabos, Marjolaine et al.	2014	High-frequency study of epibenthic megafaunal community dynamics in Barkley Canyon: A multi-disciplinary approach using the NEPTUNE Canada network	North America	Marine	Mixed	Succession	Local	31	Daily	Weeks	Days	dbRDA	NA	NA	1	0	Table ra	MEMS	NA	NA	NA	NA	NA	Variable
Matthews, William J et al.	2006	Temporal changes in replicated experimental stream fish assemblages: predictable or not?	North America	Freshwater	Vertebrates	Succession	Local	18	Monthly	Years	Months	PCA	NA	NA	1	0	Line graph ra	NA	NA	NA	NA	NA	NA	Variable
Meadow, J F et al.	2014	Indoor airborne bacterial communities are influenced by ventilation, occupancy, and outdoor air source	North America	Artificial	Prokaryotes	Environment	Local	30	Hourly	Days	Hours	NA	NA	NA	0	0	Beta diversity through time	Line graph ra	Phylogenetic diversity through time	NA	NA	NA	NA	Variable
Menalled, F D et al.	2001	Weed aboveground and seedbank community responses to agricultural management systems	North America	Agricultural	Plants	Disturbance	Local	6	Annually	Years	Years	DCA	NA	NA	1	0	Beta diversity in time	Spearman correlation	NA	NA	NA	NA	NA	Variable
Metzke, B A et al.	2012	Cladoceran Community Dynamics Reflect Temperature Gradients in a Cooling Water Reservoir	North America	Freshwater	Microeukaryotes	Dynamics - medium	Local	24	Weekly	Years	Weeks	NA	NA	NA	0	0	Line graph ra	NA	NA	NA	NA	NA	NA	Variable
Meyer, Clinton K et al.	2010	Plant Community Recovery following Restoration in Temporally Variable Riparian Wetlands	North America	Wetland & Riparian	Plants	Succession	Regional	6	Seasonally	Years	Seasons	NMS	NA	NA	1	0	Beta diversity over time	NA	NA	NA	NA	NA	NA	Variable
Milchunas, D G et al.	2000	Plant community structure in relation to long-term disturbance by mechanized military maneuvers in a semiarid region	North America	Grassland	Plants	Disturbance	Local	5	Annually	Decades	Years	NA	NA	NA	0	0	Beta diversity through time	Bar plot ra	Line graph ra	NA	NA	NA	NA	Variable
Militza, C C N et al.	2006	Effect of nutrient periodicity on microbial community dynamics	North America	Artificial	Prokaryotes	Environment	Regional	16	Weekly	Months	Weeks	NMS	NA	NA	1	1	Gel ra	NA	NA	NA	NA	NA	NA	Variable
Moore-Kucera, Jennifer et al.	2008	PLFA profiling of microbial community structure and seasonal shifts in soils of a Douglas-fir chronosequence	North America	Forest	Mixed	Disturbance	Local	7	Monthly	Years	Months	NMS	NA	NA	1	0	NA	NA	NA	NA	NA	NA	NA	Variable
Moreira, J et al.	2010	Temporal dynamics of gastropod fauna on subtidal sandy sediments of the Ensenada de Baiona (NW Iberian Peninsula)	Europe	Intertidal	Invertebrates	Dynamics - medium	Regional	13	Monthly	Years	Months	NMS	NA	NA	1	1	SIMPROF	Line graph ra	NA	NA	NA	NA	NA	Variable
Moreira, Juan et al.	2010	TEMPORAL DYNAMICS OF THE BENTHIC ASSEMBLAGE IN THE MUDDY SEDIMENTS OF THE HARBOUR OF BAIONA (GALICIA, NW IBERIAN PENINSULA)	Europe	Intertidal	Invertebrates	Dynamics - medium	Local	13	Monthly	Years	Months	NMS	NA	NA	1	1	Bar chart ra	Line graph ra	Table RA	ANOVA species	SIMPROF	BioEnv	NA	Variable
Morgan, J W	2001	Seedling recruitment patterns over 4 years in an Australian perennial grassland community with different fire histories	Australia	Grassland	Plants	Dynamics - coarse	Regional	4	Annually	Years	Years	PCA	NA	NA	1	0	MANOVA	Table ra	Survival rate	NA	NA	NA	NA	Variable
Mueller, Melanie et al.	2013	The effects of stream substratum texture on interstitial conditions and bacterial biofilms: Methodological strategies	Europe	Freshwater	Prokaryotes	Environment	Local	3	Weekly	Months	Weeks	DCA	NA	NA	1	0	ANOSIM	NA	NA	NA	NA	NA	NA	Variable
Balzan, Mario V	2012	Associations of dragonflies (Odonata) to habitat variables within the Maltese Islands: A spatio-temporal approach	Europe	Freshwater	Invertebrates	Dynamics - medium	Regional	10	Monthly	Seasons	Months	NA	NA	NA	0	0	PERMANOVA	NA	NA	NA	NA	NA	NA	Variable
Murphy, Stephen J et al.	2014	Temporal change in the herbaceous understory community of an old-growth forest: from seasons to decades	North America	Forest	Plants	Dynamics - multiple	Local	12	Monthly	Decades	Months	NMS	NA	NA	1	0	PERMANOVA	Scatter plot species at two times	NA	NA	NA	NA	NA	Variable
Muylaert, K et al.	2000	Spatial and temporal dynamics of phytoplankton communities in a freshwater tidal estuary (Schelde, Belgium)	Europe	Estuarine	Microeukaryotes	Dynamics - coarse	Local	12	Monthly	Years	Months	pCCA	NA	NA	1	0	Table ra	Heatmap ra	NA	NA	NA	NA	NA	Variable
Nacorda, H M E et al.	1997	Structure and temporal dynamics of macroinfaunal communities of a sandy reef flat in the northwestern Philippines	Asia	Marine	Mixed	Dynamics - medium	Local	12	Monthly	Years	Months	NA	NA	NA	0	0	Bar graph ra	NA	NA	NA	NA	NA	NA	Variable
Newton, R J et al.	2006	Microbial community dynamics in a humic lake: differential persistence of common freshwater phylotypes	North America	Freshwater	Prokaryotes	Dynamics - coarse	Local	20	Seasonally	Years	Seasons	NA	NA	NA	0	0	Graphical table ra	NA	NA	NA	NA	NA	NA	Variable
Newton, Ryan J et al.	2013	Shifts in the Microbial Community Composition of Gulf Coast Beaches Following Beach Oiling	North America	Coastal	Prokaryotes	Disturbance	Regional	6	Monthly	Years	Months	NA	NA	NA	0	1	ANOSIM	SIMPER	Graphical map ra	beta diversity through time	NA	NA	NA	Variable
Noll, M et al.	2005	Succession of bacterial community structure and diversity in a paddy soil oxygen gradient	Europe	Agricultural	Prokaryotes	Environment	Local	4	Hourly	Seasons	Hours	CA	NA	NA	1	0	Table RA	NA	NA	NA	NA	NA	NA	Variable
Nurra, Nicola et al.	2013	Monitoring of a Posidonia oceanica bed (Punta Manara, Eastern Ligurian Sea, Italy) and the associated molluscs twenty years after: What's new?	Europe	Marine	Invertebrates	Dynamics - coarse	Local	6	Multiyear	Decades	Years	NMS	NA	NA	1	1	SIMPER	Table ra	NA	NA	NA	NA	NA	Variable
OCONNOR, T G et al.	1995	VEGETATION CHANGES (1949-71) IN A SEMIARID, GRASSY DWARF SHRUBLAND IN THE KAROO, SOUTH-AFRICA - INFLUENCE OF RAINFALL VARIABILITY AND GRAZING BY SHEEP	Africa	Grassland	Plants	Interactions	Regional	5	Multiyear	Years	Years	PCA	NA	NA	1	0	NA	NA	NA	NA	NA	NA	NA	Variable
Aguado-Santacruz, G A et al.	1998	Environmental factors and community dynamics at the southernmost part of the North American Graminetum - I. On the contribution of climatic factors to temporal variation in species composition	North America	Grassland	Plants	Dynamics - coarse	Regional	11	Annually	Decades	Years	CCA	NA	NA	1	0	MANOVA	NA	NA	NA	NA	NA	NA	Variable
Okullo, Paul et al.	2012	Termite activity, not grazing, is the main determinant of spatial variation in savanna herbaceous vegetation	Africa	Grassland	Plants	Disturbance	Local	8	Seasonally	Years	Seasons	CCA	NA	NA	1	0	Principal response curves	MRPP	GLMM of relative abundance of functional groups	Betadisper	NA	NA	NA	Variable
Olsson, Jens et al.	2012	Abiotic drivers of coastal fish community change during four decades in the Baltic Sea	Europe	Marine	Vertebrates	Dynamics - coarse	Regional	5	Multiyear	Decades	Years	PCoA	NA	NA	1	0	NA	NA	NA	NA	NA	NA	NA	Variable
Opitz, Sebastian et al.	2014	Oxygen availability and distance to surface environments determine community composition and abundance of ammonia-oxidizing prokaroytes in two superimposed pristine limestone aquifers in the Hainich region, Germany	Europe	Subterranean	Prokaryotes	Dynamics - medium	Local	23	Monthly	Years	Months	NMS	NA	NA	1	0	Gel ra	NA	NA	NA	NA	NA	NA	Variable
Or, Amitai et al.	2012	Fine-Scale Temporal Dynamics of a Fragmented Lotic Microbial Ecosystem	Asia	Freshwater	Prokaryotes	Dynamics - fine	Point sample	23	Hourly	Days	Hours	CCA	NA	NA	1	1	Beta diversity through time	NA	NA	NA	NA	NA	NA	Variable
Ostman, Orjan et al.	2013	Weak seasonality and synchrony among bacterial communities in small pools	Europe	Marine	Prokaryotes	Dynamics - medium	Local	8	Monthly	Years	Months	NMS	PCA	NA	1	0	PERMANOVA	Time lag regression	NA	NA	NA	NA	NA	Variable
Pagarete, A et al.	2013	Strong Seasonality and Interannual Recurrence in Marine Myovirus Communities	Europe	Marine	Viruses	Dynamics - medium	Point sample	28	Monthly	Years	Months	PCoA	NA	NA	1	1	SIMPROF	ANOSIM	SIMPER	BEST	NA	NA	NA	Variable
Papageorgiou, Nafsika et al.	2006	Multicausal environmental severity: A flexible framework for microtidal sandy beaches and the role of polychaetes as an indicator taxon	Europe	Intertidal	Invertebrates	Dynamics - medium	Regional	6	Monthly	Years	Months	NMS	NA	NA	1	1	BioEnv	NA	NA	NA	NA	NA	NA	Variable
Papiol, V et al.	2012	Influence of environmental variables on the spatio-temporal dynamics of bentho-pelagic assemblages in the middle slope of the Balearic Basin (NW Mediterranean)	Europe	Marine	Mixed	Dynamics - medium	Regional	5	Seasonally	Years	Seasons	CCA	NA	NA	1	0	Bar graph ra	Correlation with environmental variables in time	NA	NA	NA	NA	NA	Other variables represent time
Barros, Francisco et al.	2014	A framework for investigating general patterns of benthic beta-diversity along estuaries	Multi-continent	Estuarine	Mixed	Dynamics - medium	Global	5	Monthly	Years	Months	NA	NA	NA	0	0	Beta diversity through time	NA	NA	NA	NA	NA	NA	Variable
Passy, S I	2006	Diatom community dynamics in streams of chronic and episodic acidification: The roles of environment and time	North America	Freshwater	Microeukaryotes	Dynamics - medium	Local	7	Monthly	Years	Months	RDA	NA	NA	1	0	MANOVA	NA	NA	NA	NA	NA	NA	Variable
Pasulka, Alexis L et al.	2013	Temporal dynamics of phytoplankton and heterotrophic protists at station ALOHA	North America	Marine	Microeukaryotes	Dynamics - coarse	Local	50	Monthly	Years	Months	NA	NA	NA	0	0	Boxplot ra	Bar plot ra	NA	NA	NA	NA	NA	Variable
Paver, Sara F et al.	2010	Temporal Patterns in Glycolate-Utilizing Bacterial Community Composition Correlate with Phytoplankton Population Dynamics in Humic Lakes	North America	Freshwater	Prokaryotes	Dynamics - medium	Regional	6	Daily	Months	Days	CA	pCCA	NA	2	0	Beta diversity through time	NA	NA	NA	NA	NA	NA	Variable
Paver, Sara F et al.	2013	Temporal succession of putative glycolate-utilizing bacterioplankton tracks changes in dissolved organic matter in a high-elevation lake	North America	Freshwater	Prokaryotes	Dynamics - medium	Local	6	Weekly	Months	Weeks	NMS	NA	NA	1	0	PERMANOVA	RELATE	NA	NA	NA	NA	NA	Variable
Payne, Sarah J et al.	2014	Temporal changes in the sensitivity of coastal Antarctic zooplankton communities to diesel fuel: A comparison between single- and multi-species toxicity tests	Antarctica	Marine	Microeukaryotes	Dynamics - medium	Local	6	Weekly	Months	Weeks	NA	NA	NA	0	0	Bar graph ra	SIMPER	NA	NA	NA	NA	NA	Variable
Payne, Sarah J et al.	2014	Temporal changes in the sensitivity of coastal Antarctic zooplankton communities to diesel fuel: A comparison between single- and multi-species toxicity tests	Antarctica	Artificial	Microeukaryotes	Disturbance	Local	8	Daily	Weeks	Days	NA	NA	NA	0	0	SIMPER	Survival treatment to control	Percent dominance over time	NA	NA	NA	NA	Variable
Pelham, M E et al.	2001	Diet dynamics of the juvenile piscivorous fish community in Spirit Lake, Iowa, USA, 1997-1998	North America	Host	Mixed	Dynamics - medium	Regional	7	Annually	Years	Years	NMS	NA	NA	1	0	Relative abundance of species at two times	Percent diet overlap at different times	NA	NA	NA	NA	NA	Variable
Pen-Mouratov, S et al.	2004	Spatial and temporal dynamics of nematode populations under Zygophyllum dumosum in and environments	Asia	Desert	Invertebrates	Dynamics - coarse	Local	25	Monthly	Years	Months	NA	NA	NA	0	0	Bar graph ra	Table RA	Table pa	ANOVA	NA	NA	NA	Variable
Petanidou, Theodora et al.	2008	Long-term observation of a pollination network: fluctuation in species and interactions, relative invariance of network structure and implications for estimates of specialization	Europe	Grassland	Mixed	Interactions	Local	4	Annually	Years	Years	NA	NA	NA	0	0	Network analysis	Nestedness analysis at times	Beta diversity through time	NA	NA	NA	NA	Variable
Bartha, S et al.	2003	Plant colonization windows in a mesic old field succession	North America	Forest	Plants	Succession	Local	28	Annually	Decades	Years	NA	NA	NA	0	0	Percent colonisation and extinction over time	Line graph ra	NA	NA	NA	NA	NA	Variable
Peters, Lars et al.	2012	Temporal patterns in macrograzer effects on epilithic algae and meiofauna: a comparative approach to test for single species and whole grazer community effects	Europe	Freshwater	Mixed	Interactions	Regional	4	Weekly	Months	Weeks	NMS	NA	NA	1	0	rmANOVA	ANOSIM	NA	NA	NA	NA	NA	Variable
Petsch, Danielle Katharine et al.	2015	Temporal nestedness in Chironomidae and the importance of environmental and spatial factors in species rarity	South America	Freshwater	Invertebrates	Dynamics - medium	Local	4	Monthly	Years	Months	pRDA	NA	NA	0	0	Table ra	Nestedness analysis at times	MEMs	NA	NA	NA	NA	Variable
Piao, Hailan et al.	2014	Temporal dynamics of fibrolytic and rnethanogenic rumen microorganisms during in situ incubation of switchgrass determined by 16S rRNA gene profiling	North America	Host	Prokaryotes	Environment	Local	9	Hourly	Days	Hours	PCoA	NA	NA	1	0	Table ra	Bar plot ra	NA	NA	NA	NA	NA	Variable
Picard, V et al.	2005	Spatio-temporal investigations on the planktonic organisms of the Middle Loire (France), during the low water period: biodiversity and community dynamics	Europe	Freshwater	Microeukaryotes	Dynamics - medium	Local	8	Weekly	Months	Weeks	NMS	NA	NA	1	0	Line graph ra	NA	NA	NA	NA	NA	NA	Variable
Pinto, Ameet J et al.	2014	Spatial-Temporal Survey and Occupancy-Abundance Modeling To Predict Bacterial Community Dynamics in the Drinking Water Microbiome	North America	Freshwater	Prokaryotes	Dynamics - coarse	Local	15	Monthly	Years	Months	NA	NA	NA	0	0	Line graph ra	Bar plot ra	PERMANOVA	ANOSIM	Beta diversity through time	Mantel test	Association analysis using MINE	Variable
Pitta, D W et al.	2014	Temporal dynamics in the ruminal microbiome of dairy cows during the transition period	North America	Host	Prokaryotes	Environment	Regional	4	Monthly	Months	Months	PCoA	NA	NA	1	0	PERMANOVA	GLMM with time ra	bar graph ra	NA	NA	NA	NA	Variable
POLLI, B et al.	1992	QUALITATIVE AND QUANTITATIVE ASPECTS OF THE EVOLUTION OF THE PLANKTONIC POPULATIONS IN LAKE LUGANO	Europe	Freshwater	Microeukaryotes	Dynamics - coarse	Local	8	Annually	Decades	Years	NA	NA	NA	0	0	Table pa	Bar plot ra	Graphical map ra	NA	NA	NA	NA	Variable
Poretsky, Rachel et al.	2014	Strengths and Limitations of 16S rRNA Gene Amplicon Sequencing in Revealing Temporal Microbial Community Dynamics	North America	Freshwater	Prokaryotes	Disturbance	Local	4	Monthly	Months	Months	NA	NA	NA	0	0	ANOSIM	SIMPER	bar graph ra	NA	NA	NA	NA	Variable
Portillo, Maria C et al.	2012	Temporal variability in the diversity and composition of stream bacterioplankton communities	North America	Freshwater	Prokaryotes	Dynamics - fine	Local	55	Weekly	Years	Weeks	NMS	NA	NA	1	0	Beta diversity through time	NA	NA	NA	NA	NA	NA	Variable
Prevey, Janet S et al.	2014	Mowing Reduces Exotic Annual Grasses but Increases Exotic Forbs in a Semiarid Grassland	North America	Grassland	Plants	Disturbance	Local	11	Seasonally	Years	Seasons	NA	NA	NA	0	0	Line graph ra	PERMANOVA	NA	NA	NA	NA	NA	Variable
Pruett, Grechen et al.	2008	Temporal dynamics of ectomycorrhizal community composition on root systems of oak seedlings infected with Burgundy truffle	North America	Forest	Microeukaryotes	Interactions	Local	3	Annually	Years	Years	NMS	NA	NA	1	0	Table pa	NA	NA	NA	NA	NA	NA	Variable
Qin, Ying-Ying et al.	2008	Population dynamics of ammonia-oxidizing bacteria in an aerated submerged biofilm reactor for micropolluted raw water pretreatment	Asia	Freshwater	Prokaryotes	Dynamics - medium	Local	12	Monthly	Years	Months	NA	NA	NA	0	0	Gels	NA	NA	NA	NA	NA	NA	Variable
QUINN, M A et al.	1991	SPATIAL AND TEMPORAL CHANGES IN APHID (HOMOPTERA, APHIDIDAE) SPECIES ASSEMBLAGES COLLECTED WITH SUCTION TRAPS IN IDAHO	North America	Multiple	Invertebrates	Dynamics - medium	Regional	3	Weekly	Months	Weeks	DCA	NA	NA	1	0	NA	NA	NA	NA	NA	NA	NA	Variable
QUINN, M A et al.	1991	HABITAT CHARACTERISTICS AND GRASSHOPPER COMMUNITY DYNAMICS ON MIXED-GRASS RANGELAND	North America	Grassland	Invertebrates	Disturbance	Regional	7	Weekly	Years	Weeks	DCA	NA	NA	1	0	NA	NA	NA	NA	NA	NA	NA	Variable
Rahman, M Hasinur et al.	2008	Dynamics of microbial community in Japanese Andisol of apple orchard production systems	Asia	Agricultural	Prokaryotes	Environment	Local	5	Monthly	Months	Months	NA	NA	NA	0	0	Table ra	ANOVA ra	NA	NA	NA	NA	NA	Variable
Rambaud, Maelle et al.	2009	Does channelization alter spatial and temporal dynamics of macrophyte communities and their physical habitat?	Europe	Freshwater	Plants	Disturbance	Local	6	Seasonally	Years	Seasons	NA	NA	NA	0	0	Beta diversity over time	NA	NA	NA	NA	NA	NA	NA
Rayner, Thomas S et al.	2009	Spatio-temporal dynamics of fish feeding in the lower Mulgrave River, north-eastern Queensland: the influence of seasonal flooding, instream productivity and invertebrate abundance	Australia	Freshwater	Invertebrates	Interactions	Local	5	Seasonally	Seasons	Seasons	Semi-strong hybrid NMS	NA	NA	1	1	MANOVA	ANOSIM	bar graph ra	NA	NA	NA	NA	Variable
Redford, Amanda J et al.	2009	Bacterial Succession on the Leaf Surface: A Novel System for Studying Successional Dynamics	North America	Forest	Prokaryotes	Dynamics - medium	Local	8	Seasonally	Years	Seasons	NA	NA	NA	0	1	Bar chart ra	NA	NA	NA	NA	NA	NA	Variable
Battan Horenstein, Moira et al.	2012	Community dynamics of carrion flies and their parasitoids in experimental carcasses in central Argentina	South America	Forest	Invertebrates	Environment	Local	4	Seasonally	Years	Seasons	PCA	NA	NA	1	0	NA	NA	NA	NA	NA	NA	NA	Variable
Redjadj, Claire et al.	2014	Intra- and Interspecific Differences in Diet Quality and Composition in a Large Herbivore Community	Europe	Forest	Mixed	Dynamics - fine	Regional	12	Seasonally	Years	Seasons	PCA	NA	NA	1	0	NA	NA	NA	NA	NA	NA	NA	Other variables represent time
Regan, Kathleen M et al.	2014	Seasonal controls on grassland microbial biogeography: Are they governed by plants, abiotic properties or both?	Europe	Grassland	Mixed	Dynamics - medium	Local	6	Seasonally	Seasons	Seasons	PCA	NA	NA	0	0	Line graph ra	NA	NA	NA	NA	NA	NA	Variable
Reymond, Claire E et al.	2013	Millennium-scale records of benthic foraminiferal communities from the central Great Barrier Reef reveal spatial differences and temporal consistency	Australia	Marine	Microeukaryotes	Dynamics - coarse	Local	5	Multiyear	Decades	Years	NMS	NA	NA	1	0	PERMANOVA	PERMDISP	Beta diversity over time	NA	NA	NA	NA	Paleotime
Riera, Rodrigo et al.	2013	Temporal dynamics of shallow subtidal meiobenthos from a beach in Tenerife (Canary Islands, northeast Atlantic Ocean)	Africa	Marine	Invertebrates	Dynamics - medium	Local	12	Monthly	Years	Months	NMS	NA	NA	1	1	Table ra	Bar plot ra	ANOSIM	NA	NA	NA	NA	Variable
Riis, T et al.	2004	Colonisation and temporal dynamics of macrophytes in artificial stream channels with contrasting flow regimes	Oceania	Freshwater	Plants	Disturbance	Local	39	Monthly	Years	Months	NA	NA	NA	0	0	Beta diversity through time	NA	NA	NA	NA	NA	NA	Variable
Rindi, F et al.	2005	Spatio-temporal variability of intertidal algal assemblages of the Slovenian coast (Gulf of Trieste, northern Adriatic Sea)	Europe	Intertidal	Plants	Dynamics - medium	Local	12	Monthly	Years	Months	NMS	NA	NA	1	0	SIMPER	ANOSIM	ANOVA ra	Table pa	NA	NA	NA	Variable
Rober, Allison R et al.	2014	Spatial and temporal variability of algal community dynamics and productivity in floodplain wetlands along the Tanana River, Alaska	North America	Wetland & Riparian	Mixed	Dynamics - medium	Regional	7	Weekly	Months	Weeks	CCA	NA	NA	1	0	ANOSIM	NA	NA	NA	NA	NA	NA	Variable
Beche, Leah A et al.	2007	Short-term climatic trends affect the temporal variability of macroinvertebrates in California Mediterranean streams	North America	Freshwater	Invertebrates	Environment	Regional	20	Annually	Decades	Years	NMS	NA	NA	1	1	Beta diversity through time	Time lag regression	NA	NA	NA	NA	NA	Variable
Roberg, Stian et al.	2011	Dynamics of bacterial community exposed to hydrocarbons and oleophilic fertilizer in high-Arctic intertidal beach	Europe	Intertidal	Prokaryotes	Disturbance	Microscale	6	Weekly	Months	Weeks	PCA	NA	NA	1	0	NA	NA	NA	NA	NA	NA	NA	Variable
Robinson, Courtney J et al.	2010	Robustness of the Bacterial Community in the Cabbage White Butterfly Larval Midgut	North America	Host	Prokaryotes	Interactions	Regional	5	Seasonally	Years	Seasons	NA	NA	NA	0	1	Coefficient of variation	NA	NA	NA	NA	NA	NA	Variable
RODRIGUEZ, M A	1993	A COMPARISON OF PHYTOPLANKTON AND ALGAE GROWING ON PLEXIGLAS SLIDES IN AN OLIGOTROPHIC LAKE	North America	Freshwater	Mixed	Succession	Local	12	Weekly	Months	Weeks	PCoA	NA	NA	1	0	Table ra	Line graph ra	NA	NA	NA	NA	NA	Variable
Rogers, B F et al.	2001	Temporal analysis of the soil microbial community along a toposequence in Pineland soils	North America	Forest	Prokaryotes	Dynamics - medium	Local	5	Seasonally	Years	Seasons	PCA	NA	NA	1	0	NA	NA	NA	NA	NA	NA	NA	Variable
Roitman, I et al.	2008	Tree dynamics of a fire-protected cerrado sensu stricto surrounded by forest plantations, over a 13-year period (1991-2004) in Bahia, Brazil	South America	Forest	Plants	Dynamics - coarse	Local	2	Multiyear	Decades	Years	NA	NA	NA	0	0	Beta diversity through time	Mortality and recruitment rates	NA	NA	NA	NA	NA	Variable
Rojas-Sandoval, Julissa et al.	2012	Plant community dynamics of a tropical semi-arid system following experimental removals of an exotic grass	Oceanic	Coastal	Plants	Interactions	Local	6	Seasonally	Years	Seasons	NMS	NA	NA	1	0	ANOVA ra	NA	NA	NA	NA	NA	NA	Variable
Rollinson, Christine R et al.	2012	Community assembly responses to warming and increased precipitation in an early successional forest	North America	Forest	Plants	Environment	Local	36	Weekly	Years	Weeks	NA	NA	NA	0	0	Line graph ra	NA	NA	NA	NA	NA	NA	Variable
Romero, Oscar E et al.	2009	Seasonal and interannual dynamics in diatom production in the Cariaco Basin, Venezuela	South America	Marine	Microeukaryotes	Dynamics - medium	Local	56	Annually	Years	Years	NA	NA	NA	0	0	Line graph ra	NA	NA	NA	NA	NA	NA	Variable
Rooney-Varga, J N et al.	2005	Links between Phytoplankton and bacterial community dynamics in a coastal marine environment	North America	Marine	Prokaryotes	Dynamics - medium	Regional	4	Seasonally	Seasons	Seasons	CCA	NA	NA	1	0	Gels	NA	NA	NA	NA	NA	NA	Variable
Rooney-Varga, J N et al.	2005	Links between Phytoplankton and bacterial community dynamics in a coastal marine environment	North America	Marine	Microeukaryotes	Dynamics - medium	Regional	4	Seasonally	Seasons	Seasons	CCA	NA	NA	1	0	NA	NA	NA	NA	NA	NA	NA	Variable
Rueda, Jose L et al.	2008	Diel and seasonal variation of a molluscan taxocoenosis associated with a Zostera marina bed in southern Spain (Alboran Sea)	Europe	Marine	Invertebrates	Dynamics - multiple	Regional	12	Monthly	Years	Months	NMS	NA	NA	1	1	Table ra	Bar plot ra	ANOSIM	SIMPER	ANOVA ra	Beta diversity through time	NA	Variable
Rueda, Jose L et al.	2009	Changes in the composition and structure of a molluscan assemblage due to eelgrass loss in southern Spain (Alboran Sea)	Europe	Marine	Invertebrates	Dynamics - medium	Local	2	Multiyear	Years	Years	NMS	NA	NA	1	1	ANOSIM	SIMPER	Table RA	Bar plot ra	NA	NA	NA	Variable
Ruhl, Henry A	2008	Community change in the variable resource habitat of the abyssal northeast Pacific	North America	Marine	Mixed	Dynamics - coarse	Regional	37	Seasonally	Decades	Seasons	NMS	NA	NA	1	1	Relative abundance of species at different times	Mantel test	Beta diversity through time	NA	NA	NA	NA	Variable
Ruhl, Henry A et al.	2014	Links between deep-sea respiration and community dynamics	Oceania	Marine	Invertebrates	Dynamics - coarse	Global	8	Multiyear	Decades	Years	NMS	NA	NA	1	0	Bar graph ra	NA	NA	NA	NA	NA	NA	Variable
Beldade, R et al.	2006	Composition and temporal dynamics of a temperate rocky cryptobenthic fish assemblage	Europe	Marine	Vertebrates	Dynamics - medium	Local	6	Seasonally	Years	Seasons	NMS	NA	NA	1	0	ANOSIM	SIMPER	Table ra	NA	NA	NA	NA	Variable
Sales, M A et al.	2015	Influence of Leaf Quality in Microbial Decomposition in a Headwater Stream in the Brazilian Cerrado: a 1-Year Study	South America	Freshwater	Microeukaryotes	Environment	Local	12	Monthly	Years	Months	NMS	NA	NA	1	0	NA	NA	NA	NA	NA	NA	NA	Variable
Salgado, Jorge et al.	2010	Assessing aquatic macrophyte community change through the integration of palaeolimnological and historical data at Loch Leven, Scotland	Europe	Freshwater	Plants	Dynamics - coarse	Local	36	Multiyear	Decades	Years	PCA	NA	NA	1	0	Graphical table ra	NA	NA	NA	NA	NA	NA	Paleotime
Salmaso, N	1996	Seasonal variation in the composition and rate of change of the phytoplankton community in a deep subalpine lake (Lake Garda, northern Italy). An application of nonmetric multidimensional scaling and cluster analysis	Europe	Freshwater	Microeukaryotes	Dynamics - medium	Local	18	Weekly	Years	Weeks	NMS	NA	NA	1	1	Bar graph ra	Graphical table	Beta diversity through time	NA	NA	NA	NA	Variable
Salvador Hernandez-Aviles, Justo et al.	2010	Prokaryotic picoplankton dynamics in a warm-monomictic saline lake: temporal and spatial variation in structure and composition	North America	Freshwater	Prokaryotes	Dynamics - medium	Local	12	Monthly	Years	Months	NA	NA	NA	0	0	Bar graph ra	Line graph ra	Table ra	NA	NA	NA	NA	Variable
Sanchez-Castro, Ivan et al.	2012	Temporal dynamics of arbuscular mycorrhizal fungi colonizing roots of representative shrub species in a semi-arid Mediterranean ecosystem	Europe	Shrubland	Microeukaryotes	Dynamics - medium	Local	3	Seasonally	Years	Seasons	NA	NA	NA	0	1	Bar graph ra	ANOVA ra	NA	NA	NA	NA	NA	Variable
Berrios, Patricia A et al.	2011	Spatio-temporal variability in ontogenetic guild structure of an intertidal fish assemblage in central Chile	South America	Intertidal	Vertebrates	Dynamics - medium	Regional	12	Monthly	Years	Months	PCA	NA	NA	1	0	Bar graph ra	Beta diversity through time with null model	NA	NA	NA	NA	NA	Variable
Savilaakso, Sini et al.	2009	Long lasting impact of forest harvesting on the diversity of herbivorous insects	Africa	Forest	Invertebrates	Disturbance	Local	24	Monthly	Years	Months	NA	NA	NA	0	0	Bar graph ra	Non-parametric MPP	NA	NA	NA	NA	NA	Variable
Schaefer, J et al.	2005	A test for community change using a null model approach	North America	Freshwater	Vertebrates	Dynamics - coarse	Regional	19	Annually	Decades	Years	NA	NA	NA	0	0	Null model	NA	NA	NA	NA	NA	NA	Variable
Schaefer, J et al.	2005	A test for community change using a null model approach	North America	Grassland	Plants	Dynamics - coarse	Regional	18	Annually	Decades	Years	NA	NA	NA	0	0	Null model	NA	NA	NA	NA	NA	NA	Variable
Schaefer, J et al.	2005	A test for community change using a null model approach	North America	Freshwater	Microeukaryotes	Dynamics - coarse	Regional	15	Annually	Decades	Years	NA	NA	NA	0	0	Null model	NA	NA	NA	NA	NA	NA	Variable
Schmidt, O et al.	2001	Population dynamics of earthworms (Lumbricidae) and their role in nitrogen turnover in wheat and wheat-clover cropping systems	Europe	Agricultural	Invertebrates	Environment	Local	4	Annually	Years	Years	NA	NA	NA	0	0	Table ra	NA	NA	NA	NA	NA	NA	Variable
Schneider, Katie et al.	2011	The influence of resource subsidies on cave invertebrates: results from an ecosystem-level manipulation experiment	North America	Subterranean	Invertebrates	Environment	Local	23	Monthly	Years	Months	NA	NA	NA	0	1	Mantel test	GLMM with time ra	NA	NA	NA	NA	NA	Variable
Schratzberger, M et al.	2008	Nematode community dynamics over an annual production cycle in the central North Sea	Europe	Marine	Invertebrates	Dynamics - coarse	Regional	6	Seasonally	Years	Seasons	NMS	NA	NA	1	0	ANOSIM	ANOVA ra	Table ra	NA	NA	NA	NA	Variable
Sebastian-Gonzalez, Esther et al.	2010	Processes driving temporal dynamics in the nested pattern of waterbird communities	Europe	Freshwater	Vertebrates	Dynamics - medium	Regional	11	Seasonally	Years	Seasons	NA	NA	NA	0	0	Nestedness analysis at times	NA	NA	NA	NA	NA	NA	Variable
Selje, N et al.	2003	Composition and dynamics of particle-associated and free-living bacterial communities in the Weser estuary, Germany	Europe	Estuarine	Prokaryotes	Dynamics - medium	Local	9	Monthly	Years	Months	NA	NA	NA	0	0	Bar graph ra	NA	NA	NA	NA	NA	NA	Variable
Selje, N et al.	2003	Composition and dynamics of particle-associated and free-living bacterial communities in the Weser estuary, Germany	Europe	Estuarine	Prokaryotes	Dynamics - medium	Local	9	Monthly	Years	Months	NA	NA	NA	0	1	Gels	NA	NA	NA	NA	NA	NA	Variable
Selleslagh, Jonathan et al.	2012	Seasonal succession of estuarine fish, shrimps, macrozoobenthos and plankton: Physico-chemical and trophic influence. The Gironde estuary as a case study	Europe	Estuarine	Mixed	Dynamics - medium	Local	12	Monthly	Seasons	Months	CCA	NA	NA	1	1	Line graph ra	NA	NA	NA	NA	NA	NA	Variable
Berthon, Vincent et al.	2014	Sensitivity and responses of diatoms to climate warming in lakes heavily influenced by humans	Europe	Freshwater	Microeukaryotes	Environment	Regional	50	Multiyear	Years	Years	PCA	NA	NA	1	0	NA	NA	NA	NA	NA	NA	NA	Paleotime
Sharip, Zati et al.	2012	Eutrophication, agriculture and water level control shift aquatic plant communities from floating-leaved to submerged macrophytes in Lake Chini, Malaysia	Asia	Freshwater	Plants	Dynamics - medium	Regional	2	Seasonally	Seasons	Seasons	NMS	NA	NA	1	0	Geographic map ra	DISTLM at different times	PERMANOVA at different times	NA	NA	NA	NA	Variable
Sheaves, Marcus et al.	2010	Temporal dynamics of fish assemblages of natural and artificial tropical estuaries	Australia	Estuarine	Vertebrates	Dynamics - coarse	Regional	11	Monthly	Years	Months	NMS	NA	NA	1	0	Multivariate regression and classification trees	NA	NA	NA	NA	NA	NA	Variable
Shen, Ze-Hao et al.	2007	Community dynamics of seed rain in mixed evergreen broad-leaved and deciduous forests in a subtropical mountain of central China	Asia	Forest	Plants	Dynamics - medium	Local	5	Daily	Months	Days	NA	NA	NA	0	0	Line graph ra	NA	NA	NA	NA	NA	NA	Variable
Shertzer, Kyle W et al.	2009	Spatial structure and temporal patterns in a large marine ecosystem: Exploited reef fishes of the southeast United States	North America	Marine	Vertebrates	Dynamics - coarse	Regional	28	Annually	Decades	Years	NMS	NA	NA	1	1	Table ra for two time points	NA	NA	NA	NA	NA	NA	Variable
Short, S M et al.	2003	Temporal dynamics of natural communities of marine algal viruses and eukaryotes	North America	Marine	Viruses	Dynamics - medium	Local	64	Weekly	Years	Weeks	NA	NA	NA	0	1	Gels	NA	NA	NA	NA	NA	NA	Variable
Aguado-Santacruz, G A et al.	2002	Environmental factors and community dynamics at the southernmost part of the North American Graminetum - II. Temporal plant assemblages determined by rainfall patterns	North America	Grassland	Plants	Dynamics - coarse	Regional	11	Annually	Decades	Years	NA	NA	NA	0	1	Graphical table relative frequency of clusters in time	NA	NA	NA	NA	NA	NA	Variable
Simek, Karel et al.	2014	A finely tuned symphony of factors modulates the microbial food web of a freshwater reservoir in spring	Europe	Freshwater	Microeukaryotes	Dynamics - medium	Local	11	Weekly	Months	Weeks	NA	NA	NA	0	0	Bar graph ra	Line graph ra	NA	NA	NA	NA	NA	Variable
Sintes, Eva et al.	2013	Temporal dynamics in the free-living bacterial community composition in the coastal North Sea	Europe	Marine	Prokaryotes	Dynamics - multiple	Point sample	4	Seasonally	Years	Seasons	NMS	NA	NA	1	0	ANOSIM	Beta diversity over time	Line graph ra	Mean daily change in similarity	NA	NA	NA	Variable
Siokou-Frangou, I et al.	1998	Zooplankton assemblages and influence of environmental parameters on them in a Mediterranean coastal area	Europe	Marine	Microeukaryotes	Dynamics - coarse	Regional	24	Monthly	Years	Months	NMS	CA	NA	2	1	NA	NA	NA	NA	NA	NA	NA	Variable
Siokou, I et al.	2014	Zooplankton community dynamics in the N. Aegean front (E. Mediterranean) in the winter-spring period	Europe	Marine	Microeukaryotes	Dynamics - medium	Regional	5	Multiyear	Years	Years	NMS	NA	NA	1	0	Bar graph ra	Table ra	Line graph ra	NA	NA	NA	NA	Variable
Smilauer, P et al.	2013	Asymmetric relationship between grasses and forbs: results from a field experiment under nutrient limitation	Europe	Grassland	Plants	Interactions	Local	3	Annually	Years	Years	CCA	NA	NA	1	0	Coefficient of variation	Complementarity at different times	Pie graph ra	NA	NA	NA	NA	Variable
Smith, Rachel S et al.	2014	The Role of Habitat Complexity in Community Development Is Mediated by Resource Availability	Australia	Marine	Invertebrates	Environment	Local	2	Monthly	Months	Months	PCoA	NA	NA	0	0	PERMANOVA	Bar plot ra	NA	NA	NA	NA	NA	Variable
Song, Keunyea et al.	2011	Denitrification rates and community structure of denitrifying bacteria in newly constructed wetland	Asia	Wetland & Riparian	Prokaryotes	Succession	Local	12	Monthly	Years	Months	CCA	NA	NA	1	0	MRPP	NA	NA	NA	NA	NA	NA	Variable
Spaenhoff, Bernd et al.	2010	Wood in different stream types: Epixylic biofilm and wood-inhabiting invertebrates in a lowland versus an upland stream	Europe	Freshwater	Mixed	Succession	Regional	11	Monthly	Years	Months	NA	NA	NA	0	0	Line graph ra	GLM including time	NA	NA	NA	NA	NA	Variable
Spaenhoff, Bernd et al.	2010	Wood in different stream types: Epixylic biofilm and wood-inhabiting invertebrates in a lowland versus an upland stream	Europe	Freshwater	Invertebrates	Succession	Regional	11	Monthly	Years	Months	DCA	NA	NA	1	0	Bar graph ra	NA	NA	NA	NA	NA	NA	Variable
SPAULDING, S A et al.	1993	WINTER PHYTOPLANKTON DYNAMICS IN A SUB-ALPINE LAKE, COLORADO, USA	North America	Freshwater	Microeukaryotes	Dynamics - medium	Local	12	Weekly	Seasons	Weeks	NA	NA	NA	0	0	Line graph ra	NA	NA	NA	NA	NA	NA	Variable
Sponaugle, S et al.	2003	Dynamics of larval fish assemblages over a shallow coral reef in the Florida Keys	North America	Marine	Vertebrates	Dynamics - medium	Local	7	Weekly	Months	Weeks	NA	NA	NA	0	1	NA	NA	NA	NA	NA	NA	NA	Variable
Bhadauria, T et al.	2012	Earthworm populations in a traditional village landscape in Central Himalaya, India	Asia	Forest	Invertebrates	Environment	Local	6	Monthly	Months	Months	NA	NA	NA	0	0	Line graph ra	NA	NA	NA	NA	NA	NA	Variable
Stead, T K et al.	2003	All creatures great and small: patterns in the stream benthos across a wide range of metazoan body size	Europe	Freshwater	Invertebrates	Dynamics - medium	Local	14	Monthly	Years	Months	CCA	NA	NA	1	0	ANOVA at different times	Bar plot ra	Line graph ra	Relative abundance distributions at times	Table ra	NA	NA	Variable
Stoffels, Rick J et al.	2015	Temporal dynamics of a local fish community are strongly affected by immigration from the surrounding metacommunity	Australia	Freshwater	Vertebrates	Dynamics - coarse	Local	5	Annually	Years	Years	NMS	NA	NA	1	1	ANOSIM	SIMPER	Pie graph ra	Graphical map	NA	NA	NA	Variable
Sugiura, Shinji et al.	2013	Effects of an invasive alien tree on the diversity and temporal dynamics of an insect assemblage on an oceanic island	Oceania	Multiple	Invertebrates	Interactions	Local	4	Annually	Years	Years	NA	NA	NA	0	0	Principal response curves	NA	NA	NA	NA	NA	NA	Variable
Swenson, Nathan G et al.	2012	Temporal turnover in the composition of tropical tree communities: functional determinism and phylogenetic stochasticity	South America	Forest	Plants	Dynamics - coarse	Local	3	Multiyear	Decades	Years	NA	NA	NA	0	0	Graph of phylogenetic turnover at different times	NA	NA	NA	NA	NA	NA	Variable
Swenson, Nathan G et al.	2012	Temporal turnover in the composition of tropical tree communities: functional determinism and phylogenetic stochasticity	South America	Forest	Plants	Dynamics - coarse	Local	3	Multiyear	Decades	Years	NA	NA	NA	0	0	Graph of functional turnover at differnet times	NA	NA	NA	NA	NA	NA	Variable
Binckley, Christopher A et al.	2009	Spatial and temporal dynamics of habitat selection across canopy gradients generates patterns of species richness and composition in aquatic beetles	North America	Freshwater	Invertebrates	Environment	Microscale	6	Weekly	Months	Weeks	NA	NA	NA	0	0	Repeated measures MANOVA	Bar graph ra	NA	NA	NA	NA	NA	Variable
Sylvan, J B et al.	2012	Time-series analysis of two hydrothermal plumes at 9 degrees 50'N East Pacific Rise reveals distinct, heterogeneous bacterial populations	North America	Marine	Prokaryotes	Dynamics - medium	Local	2	Seasonally	Seasons	Seasons	NA	NA	NA	0	0	Pie chart ra	NA	NA	NA	NA	NA	NA	Variable
Tager, Danika et al.	2010	Community dynamics of Pleistocene coral reefs during alternative climatic regimes	Oceania	Marine	Mixed	Dynamics - coarse	Local	7	Multiyear	Decades	Years	NMS	NA	NA	1	0	Line graph ra	Beta diversity over time	Mantel test	NA	NA	NA	NA	Paleotime
Tan, Xiang et al.	2014	Temporal variations of benthic diatom community and its main influencing factors in a subtropical river, China	Asia	Freshwater	Microeukaryotes	Dynamics - medium	Regional	7	Seasonally	Years	Seasons	NMS	db-RDA	NA	2	0	MRPP	Table ra	NA	NA	NA	NA	NA	Variable
Taylor, R B	1998	Seasonal variation in assemblages of mobile epifauna inhabiting three subtidal brown seaweeds in northeastern New Zealand	Australia	Marine	Invertebrates	Dynamics - medium	Regional	36	Monthly	Years	Months	NMS	NA	NA	1	0	Table ra	Line graph ra	NA	NA	NA	NA	NA	Variable
Thibault, K M et al.	2004	Temporal dynamics in the structure and composition of a desert rodent community	North America	Desert	Vertebrates	Dynamics - coarse	Local	25	Annually	Decades	Years	NA	NA	NA	0	0	Time lag analysis	Relative abundance distributions through time	NA	NA	NA	NA	NA	Variable
Thibault, Katherine M et al.	2010	Long-term insights into the influence of precipitation on community dynamics in desert rodents	North America	Desert	Vertebrates	Environment	Local	12	Monthly	Years	Months	NA	NA	NA	0	0	Line graph ra	GLM at different times	NA	NA	NA	NA	NA	Variable
Thomas, S et al.	2006	Quantifying the responses of calcareous periphyton crusts to rehydration: A microcosm study (Florida Everglades)	North America	Freshwater	Microeukaryotes	Environment	Microscale	3	Weekly	Weeks	Weeks	NA	NA	NA	0	0	ANOSIM	NA	NA	NA	NA	NA	NA	Variable
BINGHAM, B L et al.	1995	STOCHASTIC EVENTS AND DYNAMICS OF A MANGROVE ROOT EPIFAUNAL COMMUNITY	North America	Intertidal	Invertebrates	Dynamics - coarse	Local	26	Monthly	Years	Months	NA	NA	NA	0	1	Transitions between clusters	Beta diversity through time	Line graph ra	Table ra changes	NA	NA	NA	Variable
THOMPSON, I P et al.	1995	SHORT-TERM COMMUNITY DYNAMICS IN THE PHYLLOSPHERE MICROBIOLOGY OF FIELD-GROWN SUGAR-BEET	Europe	Agricultural	Prokaryotes	Dynamics - fine	Local	8	Hourly	Days	Hours	NA	NA	NA	0	0	Table ra	Line graph ra	NA	NA	NA	NA	NA	Variable
Tian, Jing et al.	2013	Microbial response to rhizodeposition depending on water regimes in paddy soils	Europe	Agricultural	Mixed	Environment	Microscale	2	Weekly	Weeks	Weeks	NMS	NA	NA	1	0	PERMANOVA	Table ra	NA	NA	NA	NA	NA	Variable
Tijdens, Marjolijn et al.	2008	Population dynamics and diversity of viruses, bacteria and phytoplankton in a shallow eutrophic lake	Europe	Freshwater	Prokaryotes	Dynamics - fine	Local	18	Weekly	Seasons	Weeks	NA	NA	NA	0	1	BioEnv	Gel	NA	NA	NA	NA	NA	Variable
Tijdens, Marjolijn et al.	2008	Population dynamics and diversity of viruses, bacteria and phytoplankton in a shallow eutrophic lake	Europe	Freshwater	Viruses	Dynamics - fine	Local	18	Weekly	Seasons	Weeks	NA	NA	NA	0	1	BioEnv	Gel	NA	NA	NA	NA	NA	Variable
Toth, L A	2005	Plant community structure and temporal variability in a channelized subtropical floodplain	North America	Grassland	Plants	Dynamics - medium	Local	6	Seasonally	Years	Seasons	NA	NA	NA	0	0	Beta diversity through time	Table ra	NA	NA	NA	NA	NA	Variable
Treusch, Alexander H et al.	2009	Seasonality and vertical structure of microbial communities in an ocean gyre	Oceanic	Marine	Prokaryotes	Dynamics - medium	Local	12	Monthly	Years	Months	NMS	NA	NA	1	0	ANOSIM	Bar graph ra	Heatmap ra	NA	NA	NA	NA	Variable
Turner, S J et al.	1999	Seagrass patches and landscapes: The influence of wind-wave dynamics and hierarchical arrangements of spatial structure on macrofaunal seagrass communities	Australia	Intertidal	Plants	Dynamics - medium	Local	4	Seasonally	Years	Seasons	NMS	CCA	NA	2	0	ANOSIM	SIMPER	NA	NA	NA	NA	NA	Variable
Tweiten, Michael A et al.	2009	The response of a jack pine forest to late-Holocene climate variability in northwestern Wisconsin	North America	Forest	Mixed	Environment	Point sample	14	Multiyear	Decades	Years	NMS	NA	NA	1	0	Line graph ra	NA	NA	NA	NA	NA	NA	Paleotime
Tworek, S	2004	Factors affecting temporal dynamics of avian assemblages in a heterogeneous landscape	Europe	Grassland	Vertebrates	Environment	Local	2	Seasonally	Seasons	Seasons	NA	NA	NA	0	0	Turnover rate	NA	NA	NA	NA	NA	NA	Variable
Umana-Villalobos, Gerardo	2010	Temporal variation of phytoplankton in a small tropical crater lake, Costa Rica	North America	Freshwater	Microeukaryotes	Dynamics - medium	Point sample	30	Weekly	Seasons	Weeks	DCA	NA	NA	1	1	Scatterplot ra	Table ra	NA	NA	NA	NA	NA	Variable
Umani, S F et al.	2005	Inter-annual variations of planktonic food webs in the northern Adriatic Sea	Oceanic	Marine	Microeukaryotes	Dynamics - medium	Local	38	Monthly	Years	Months	PCA	NA	NA	1	0	NA	NA	NA	NA	NA	NA	NA	Variable
Unsworth, Richard K F et al.	2010	INFLUENCE OF ENVIRONMENTAL CYCLES UPON A SEAGRASS CARIDEAN SHRIMP ASSEMBLAGE	Asia	Intertidal	Invertebrates	Dynamics - medium	Local	8	Hourly	Months	Hours	NMS	NA	NA	1	0	Table ra	NA	NA	NA	NA	NA	NA	Variable
Urra, Javier et al.	2013	Seasonal dynamics of molluscan assemblages associated with littoral soft bottoms of the NW Alboran Sea (Western Mediterranean Sea)	Europe	Marine	Invertebrates	Dynamics - medium	Local	4	Seasonally	Years	Seasons	NMS	NA	NA	1	1	ANOSIM	SIMPER	Table ra	Bar plot ra	NA	NA	NA	Variable
Valladares, G et al.	2001	Community dynamics of leafminers (Diptera : Agromyzidae) and their parasitoids (Hymenoptera) in a natural habitat from Central Argentina	South America	Forest	Invertebrates	Dynamics - medium	Local	12	Monthly	Years	Months	NA	NA	NA	0	1	NA	NA	NA	NA	NA	NA	NA	Variable
Valles, Yvonne et al.	2014	Microbial Succession in the Gut: Directional Trends of Taxonomic and Functional Change in a Birth Cohort of Spanish Infants	Europe	Host	Prokaryotes	Succession	Regional	5	Monthly	Seasons	Months	CCA	pCCA	NA	2	1	Beta diversity through time	Heat map ra	Time core Venn diagram	Self organising map	NA	NA	NA	Other variables represent time
Valles, Yvonne et al.	2014	Microbial Succession in the Gut: Directional Trends of Taxonomic and Functional Change in a Birth Cohort of Spanish Infants	Europe	Host	Prokaryotes	Succession	Regional	5	Monthly	Seasons	Months	CCA	pCCA	NA	2	1	Beta diversity through time	Heat map ra	Time core Venn diagram	Self organising map	NA	NA	NA	Other variables represent time
Van Rein, H et al.	2011	Development of benthic monitoring methods using photoquadrats and scuba on heterogeneous hard-substrata: a boulder-slope community case study	Europe	Marine	Mixed	Dynamics - coarse	Local	2	Annually	Years	Years	NA	NA	NA	0	1	PERMANOVA	SIMPER	Bar plot ra	NA	NA	NA	NA	Variable
Boschilia, Solana Meneghel et al.	2012	The immediate and long-term effects of water drawdown on macrophyte assemblages in a large subtropical reservoir	South America	Freshwater	Plants	Disturbance	Local	16	Seasonally	Years	Seasons	DCA	NA	NA	1	0	C-score	Non-par MPP	Table ra	NA	NA	NA	NA	Variable
Vazquez, S et al.	2009	Bacterial Community Dynamics during Bioremediation of Diesel Oil-Contaminated Antarctic Soil	Antarctica	Subterranean	Prokaryotes	Disturbance	Local	3	Daily	Days	Days	NMS	NA	NA	1	1	ANOSIM	NA	NA	NA	NA	NA	NA	Variable
Vidakovic, Jasna et al.	2011	RELATIONSHIP BETWEEN NEMATODE COMMUNITY AND BIOMASS AND COMPOSITION OF PERIPHYTON DEVELOPING ON ARTIFICIAL SUBSTRATES IN FLOODPLAIN LAKE	Europe	Freshwater	Invertebrates	Dynamics - medium	Regional	5	Monthly	Months	Months	NA	NA	NA	0	0	ANOSIM	Bar plot ra	Table ra	NA	NA	NA	NA	Variable
Viketoft, Maria et al.	2011	Temporal dynamics of soil nematode communities in a grassland plant diversity experiment	Europe	Grassland	Invertebrates	Environment	Local	4	Annually	Years	Years	RDA	NA	NA	1	0	Bar graph ra	Wilke's lambda multivariate test	NA	NA	NA	NA	NA	Variable
Volant, Aurelie et al.	2014	Diversity and spatiotemporal dynamics of bacterial communities: physicochemical and other drivers along an acid mine drainage	Europe	Freshwater	Prokaryotes	Disturbance	Local	7	Seasonally	Years	Seasons	CCA	NA	NA	1	0	Graphical table	NA	NA	NA	NA	NA	NA	Variable
Volant, Aurelie et al.	2014	Diversity and spatiotemporal dynamics of bacterial communities: physicochemical and other drivers along an acid mine drainage	Europe	Freshwater	Prokaryotes	Disturbance	Local	7	Seasonally	Years	Seasons	CCA	NA	NA	1	0	Graphical table	NA	NA	NA	NA	NA	NA	Variable
Boteva, Silvena et al.	2011	COMMUNITY DYNAMICS OF PELAGIC BACTERIA IN THE HIGH MOUNTAIN LAKE SULZATA - RILA MOUNTAIN, BULGARIA	Europe	Freshwater	Prokaryotes	Dynamics - medium	Local	4	Monthly	Years	Months	NA	NA	NA	0	1	Pie chart ra	NA	NA	NA	NA	NA	NA	Variable
Vuono, David C et al.	2015	Disturbance and temporal partitioning of the activated sludge metacommunity	North America	Artificial	Prokaryotes	Disturbance	Local	63	Weekly	Years	Weeks	NA	NA	NA	0	0	Beta diversity through time weighted UniFRAC	Beta diversity through time Morista-Horn	NA	NA	NA	NA	NA	Variable
Wagner, Markus et al.	2006	Seed bank assembly in an unmanaged ruderal grassland recovering from long-term exposure to industrial emissions	Europe	Grassland	Plants	Dynamics - coarse	Local	3	Annually	Years	Years	DCA	NA	NA	1	0	Table ra	Pie chart ra	ANOVA ra	NA	NA	NA	NA	Variable
Walker, John F et al.	2008	Seasonal dynamics of ectomycorrhizal fungus assemblages on oak seedlings in the southeastern Appalachian Mountains	North America	Forest	Microeukaryotes	Dynamics - medium	Local	2	Seasonally	Seasons	Seasons	DCA	NA	NA	1	0	Indicator species analysis	MRPP	Bar graph ra	Table pa	NA	NA	NA	Variable
Walker, Simon J et al.	2014	Limited habitat and conservation value of a young artificial reef	Australia	Marine	Invertebrates	Dynamics - coarse	Local	2	Multiyear	Years	Years	NMS	NA	NA	1	0	PERMANOVA	NA	NA	NA	NA	NA	NA	Variable
Weeks, R D et al.	2000	Habitat and season in structuring ground-dwelling spider (Araneae) communities in a shortgrass steppe ecosystem	North America	Grassland	Invertebrates	Dynamics - multiple	Local	8	Monthly	Years	Months	DCA	NA	NA	1	0	Table of species ranks through time	rmANOVA ra	NA	NA	NA	NA	NA	Variable
Wei, Cunzheng et al.	2012	Nitrogen Addition Regulates Soil Nematode Community Composition through Ammonium Suppression	Asia	Grassland	Invertebrates	Environment	Local	2	Monthly	Months	Months	NA	NA	NA	0	0	ANOVA ra	NA	NA	NA	NA	NA	NA	Variable
Widdicombe, C E et al.	2010	Long-term phytoplankton community dynamics in the Western English Channel	Europe	Marine	Microeukaryotes	Dynamics - coarse	Regional	180	Weekly	Decades	Weeks	NMS	NA	NA	1	0	Line graph ra	Bar graph ra	ANOSIM	NA	NA	NA	NA	Variable
Boteva, Silvena et al.	2013	COMMUNITY DYNAMICS OF PELAGIC BACTERIA IN THE HIGH MOUNTAIN LAKE BUBREKA, RILA MOUNTAIN, BULGARIA	Europe	Freshwater	Prokaryotes	Dynamics - medium	Local	4	Seasonally	Years	Seasons	NA	NA	NA	0	0	Pie chart ra	Beta diversity over time	NA	NA	NA	NA	NA	Variable
Winter, Christian et al.	2010	Randomly Amplified Polymorphic DNA Reveals Tight Links between Viruses and Microbes in the Bathypelagic Zone of the Northwestern Mediterranean Sea	Europe	Marine	Mixed	Dynamics - medium	Point sample	16	Monthly	Years	Months	NA	NA	NA	0	0	Mantel test	NA	NA	NA	NA	NA	NA	Variable
Winters, Andrew D et al.	2014	Spatio-temporal dynamics of parasites infecting Diporeia spp. (Amphipoda, Gammaridae) in southern Lake Michigan (USA)	North America	Freshwater	Mixed	Dynamics - coarse	Regional	5	Multiyear	Decades	Years	NA	NA	NA	0	0	Line graph ra	Generalised Estimating Equation Models versus environmental variables	NA	NA	NA	NA	NA	Variable
Woehler, E J et al.	2003	Decadal-scale seabird assemblages in Prydz Bay, East Antarctica	Antarctica	Coastal	Vertebrates	Dynamics - coarse	Local	8	Multiyear	Decades	Years	NA	NA	NA	0	1	Bar plot species constancy	Geographical maps ra	NA	NA	NA	NA	NA	Variable
Wollgast, Susanne et al.	2008	Effects of regular and irregular temporal patterns of disturbance on biomass accrual and species composition of a subtidal hard-bottom assemblage	Europe	Intertidal	Mixed	Succession	Local	10	Monthly	Months	Months	NA	NA	NA	0	0	Bar graph ra	Table pa	NA	NA	NA	NA	NA	Variable
WONDZELL, S et al.	1995	COMMUNITY DYNAMICS OF DESERT GRASSLANDS - INFLUENCES OF CLIMATE, LANDFORMS, AND SOILS	North America	Grassland	Plants	Dynamics - coarse	Local	4	Multiyear	Decades	Years	Canonical discriminant analysis	NA	NA	0	0	Line graph ra	rm multivariate ANOVA	NA	NA	NA	NA	NA	Variable
Woods, Kerry D	2007	Predictability, contingency, and convergence in late succession: Slow systems and complex data-sets	North America	Forest	Plants	Dynamics - coarse	Local	3	Multiyear	Decades	Years	NMS	NA	NA	1	1	Line graph ra	Mantel test on Euclidean distances	NA	NA	NA	NA	NA	Variable
Wu, M et al.	2004	Assessment of microbial dynamics in the Pearl River Estuary by 16S rRNA terminal restriction fragment analysis	Asia	Estuarine	Prokaryotes	Dynamics - fine	Local	9	Hourly	Days	Hours	NA	NA	NA	0	0	Electropherogram	NA	NA	NA	NA	NA	NA	Variable
Wu, Naicheng et al.	2011	Distribution of phytoplankton in a German lowland river in relation to environmental factors	Europe	Freshwater	Microeukaryotes	Dynamics - medium	Local	4	Seasonally	Years	Seasons	NMS	CCA	NA	2	0	Table ra	NA	NA	NA	NA	NA	NA	Variable
Bouali, Moez et al.	2012	The structure and spatio-temporal distribution of the Archaea in a horizontal subsurface flow constructed wetland	Africa	Freshwater	Prokaryotes	Dynamics - medium	Microscale	3	Seasonally	Years	Seasons	NA	NA	NA	0	0	Table ra	NA	NA	NA	NA	NA	NA	Variable
Wu, Wei Xiang et al.	2009	Use of C-13 labeling to assess carbon partitioning in transgenic and nontransgenic (parental) rice and their rhizosphere soil microbial communities	Asia	Artificial	Mixed	Environment	Regional	4	Monthly	Seasons	Months	PCA	NA	NA	1	0	Bar graph ra	NA	NA	NA	NA	NA	NA	Variable
Xia, Zhang et al.	2014	Phytoplankton assemblage structure shaped by key environmental variables in the Pearl River Estuary, South China	Asia	Estuarine	Microeukaryotes	Dynamics - medium	Local	3	Seasonally	Years	Seasons	NMS	NA	NA	0	0	SIMPER	Bar plot ra	NA	NA	NA	NA	NA	Variable
Xiong, Jinbo et al.	2014	The Temporal Scaling of Bacterioplankton Composition: High Turnover and Predictability during Shrimp Cultivation	Asia	Marine	Prokaryotes	Dynamics - medium	Local	6	Weekly	Months	Weeks	NMS	PCoA	CCA	3	0	Bar plot ra	SIMPER	PERMANOVA	NA	NA	NA	NA	Variable
Xu, Henglong et al.	2009	An approach to analyses of periphytic ciliate communities for monitoring water quality using a modified artificial substrate in Korean coastal waters	Asia	Marine	Microeukaryotes	Dynamics - fine	Point sample	10	Daily	Weeks	Days	NMS	NA	NA	1	1	Bar plot ra	NA	NA	NA	NA	NA	NA	Variable
Yeakel, Justin D et al.	2014	Collapse of an ecological network in Ancient Egypt	Africa	Desert	Vertebrates	Dynamics - coarse	Regional	25	Multiyear	Decades	Years	NA	NA	NA	0	0	Graphical table pa	PSW dynamic food web stability over time	NA	NA	NA	NA	NA	Paleotime
Yeo, Sara K et al.	2013	Coastal Bacterioplankton Community Dynamics in Response to a Natural Disturbance	Oceania	Marine	Prokaryotes	Disturbance	Local	5	Weekly	Seasons	Weeks	NMS	NA	NA	1	1	Geographic map ra	NA	NA	NA	NA	NA	NA	Variable
Yoshida, Megumi et al.	2009	Temporal shifts in diversity and quantity of nirS and nirK in a rice paddy field soil	Asia	Agricultural	Prokaryotes	Dynamics - fine	Local	4	Weekly	Seasons	Weeks	NA	NA	NA	0	0	Bar plot ra	NA	NA	NA	NA	NA	NA	Variable
Boucher, Jonathan et al.	2012	Saproxylic beetles in disturbed boreal forests: Temporal dynamics, habitat associations, and community structure	North America	Forest	Invertebrates	Disturbance	Regional	3	Annually	Years	Years	PCoA	NA	NA	0	0	PERMANOVA	Indicator species analysis	NA	NA	NA	NA	NA	Variable
Zhang, Bin et al.	2012	Soil microbial community dynamics over a maize (Zea mays L.) growing season under conventional- and no-tillage practices in a rainfed agroecosystem	Asia	Agricultural	Mixed	Disturbance	Local	5	Monthly	Seasons	Months	PCA	NA	NA	1	0	NA	NA	NA	NA	NA	NA	NA	Variable
Aguirre, L F et al.	2003	Consistency and variation in the bat assemblages inhabiting two forest islands within a neotropical savanna in Bolivia	South America	Forest	Vertebrates	Dynamics - coarse	Regional	3	Multiyear	Years	Years	NA	NA	NA	0	0	Rank abundance distributions at times	Turnover rate	NA	NA	NA	NA	NA	Variable
Bouletreau, Stephanie et al.	2010	Temporal Dynamics of River Biofilm in Constant Flows: A Case Study in a Riverside Laboratory Flume	Europe	Freshwater	Prokaryotes	Succession	Local	15	Weekly	Months	Weeks	NA	NA	NA	0	1	NA	NA	NA	NA	NA	NA	NA	Variable
Bouletreau, Stephanie et al.	2010	Temporal Dynamics of River Biofilm in Constant Flows: A Case Study in a Riverside Laboratory Flume	Europe	Freshwater	Plants	Succession	Local	15	Weekly	Months	Weeks	NA	NA	NA	0	0	Bar graph ra	NA	NA	NA	NA	NA	NA	Variable
Day et al	2017	Annual dynamics and resilience…	North America	Forest	Plants	Disturbance	Regional	11	Multiyear	Years	Years	PCoA	NA	NA	1	0	Time lag analysis	NA	NA	NA	NA	NA	NA	Variable
Dalu et al	2017	Variation partitioning of benthic diatom community matrices	Africa	Freshwater	Microeukaryotes	Environment	Regional	2	Seasonally	Seasons	Seasons	pRDA	NA	NA	1	0	PERMANOVA	NA	NA	NA	NA	NA	NA	Variable
Mathers et al	2017	Temporal effects of enhanced fine sediment loading on macroinvertebrate community structure and functional traits	Europe	Freshwater	Invertebrates	Environment	Regional	9	Monthly	Seasons	Months	NMDS	NA	NA	0	0	ANOSIM	NA	NA	NA	NA	NA	NA	Variable
Pereira et al	2017	Bacterial community dynamics in a cooling tower with emphasis on	Europe	Artificial	Prokaryotes	Dynamics - medium	Point sample	24	Monthly	Years	Months	NMDS	NA	NA	1	1	Bar graph ra	SIMPER	Heat map	ANOSIM	NA	NA	NA	Variable
Clare et al	2017	Explaining ecological shifts: the roles of temperature and primary	Europe	Marine	Invertebrates	Dynamics - coarse	Local	40	Seasonally	Decades	Seasons	PCA	NA	NA	1	0	NA	NA	NA	NA	NA	NA	NA	Variable
Hari et al	2017	Temporal Microbial Community	Asia	Artificial	Prokaryotes	Environment	Local	5	Weekly	Months	Weeks	NMDS	NA	NA	1	0	ANOSIM	Heat map	NA	NA	NA	NA	NA	Variable
De Tender et al	2017	Temporal Dynamics of Bacterial and Fungal Colonization on Plastic	Europe	Marine	Prokaryotes	Environment	Regional	13	Weekly	Months	Weeks	PCoA	NA	NA	1	0	PERMANOVA	Bar graph ra	NA	NA	NA	NA	NA	Variable
De Tender et al	2017	Temporal Dynamics of Bacterial and Fungal Colonization on Plastic	Europe	Marine	Microeukaryotes	Environment	Regional	13	Weekly	Months	Weeks	PCoA	NA	NA	1	0	PERMANOVA	Bar graph ra	NA	NA	NA	NA	NA	Variable
Pedersen et al	2017	Signatures of the collapse	North America	Marine	Vertebrates	Disturbance	Regional	26	Seasonally	Decades	Seasons	NMDS	NA	NA	1	0	Synchrony	Beta diversity through time	NA	NA	NA	NA	NA	Variable
Boulinier, T et al.	2001	Forest fragmentation and bird community dynamics: Inference at regional scales	North America	Forest	Vertebrates	Disturbance	Regional	2	Annually	Decades	Years	NA	NA	NA	0	0	Extinction rate	Turnover rate	NA	NA	NA	NA	NA	Variable
Zhang et al	2017	Bacteriophage-prokayrote dynamics and	Asia	Artificial	Prokaryotes	Environment	Regional	12	Monthly	Seasons	Months	NA	NA	NA	0	0	Association networks	NA	NA	NA	NA	NA	NA	Variable
Allen et al	2017	Among-site variability in the stochastic dynamics of East African coral reefs	Africa	Marine	Mixed	Disturbance	Continental	20	Annually	Decades	Years	NA	NA	NA	0	0	Vector autoregressive model (VAR1)	NA	NA	NA	NA	NA	NA	Variable
Lopez et al	2017	Structure and temporal dynamic of tropical turf-forming macroalgal	South America	Marine	Plants	Dynamics - medium	Regional	5	Seasonally	Years	Seasons	NA	NA	NA	0	0	Table pa	NA	NA	NA	NA	NA	NA	Variable
Giarrizzo et al	2017	Re-visiting historical semi-natural grasslands in the	Europe	Grassland	Plants	Dynamics - coarse	Regional	2	Multiyear	Decades	Years	RDA	NA	NA	0	0	PERMANOVA	Beta diversity through time with regression	NA	NA	NA	NA	NA	Variable
Bowers, Robert M et al.	2012	Seasonal variability in airborne bacterial communities at a high-elevation site	North America	Desert	Prokaryotes	Dynamics - medium	Local	38	Daily	Years	Days	PCoA	NA	NA	1	0	Mantel test	SIMPER	ANOSIM	Bar graph ra	NA	NA	NA	Variable
Dudney et al	2017	Lagging behind: have we overlooked	North America	Grassland	Plants	Environment	Local	8	Annually	Years	Years	NA	NA	NA	0	0	Graph of ra through time	Coefficient of variation	NA	NA	NA	NA	NA	Variable
Bar-Massada and Hadar	2017	Grazing and temporal turnover in herbaceous	Asia	Shrubland	Plants	Disturbance	Local	5	Multiyear	Years	Years	NA	NA	NA	0	0	Beta diversity through time	NA	NA	NA	NA	NA	NA	Variable
Mulhouse et al	2017	The influence of seasonal precipitation and grass	North America	Grassland	Plants	Environment	Local	19	Annually	Decades	Years	NA	NA	NA	0	0	Graph of ra through time	NA	NA	NA	NA	NA	NA	Variable
Kantor et al	2017	Genome-Resolved Meta-Omics Ties Microbial Dynamics to Process	Africa	Artificial	Prokaryotes	Environment	Regional	4	Seasonally	Seasons	Seasons	NA	NA	NA	0	0	Graph of ra through time	NA	NA	NA	NA	NA	NA	Variable
Perez-Losada	2017	Nasopharyngeal Microbiome Diversity	North America	Host	Prokaryotes	Dynamics - medium	Regional	2	Seasonally	Seasons	Seasons	PCoA	NA	NA	1	0	Graph of ra through time	Regression of change ra	NA	NA	NA	NA	NA	Variable
Ristova et al	2017	Temporal and Spatial Variations of Bacterial	Europe	Marine	Prokaryotes	Succession	Regional	2	Multiyear	Years	Years	NMDS	NA	NA	1	0	ANOSIM	NA	NA	NA	NA	NA	NA	Variable
Ristova et al	2017	Temporal and Spatial Variations of Bacterial	Europe	Marine	Invertebrates	Succession	Regional	2	Multiyear	Years	Years	NA	NA	NA	0	0	Table pa	NA	NA	NA	NA	NA	NA	Variable
Dong et al	2016	Temporal dynamics of bacterioplankton communities in response to excessive nitrate	Asia	Marine	Prokaryotes	Environment	Regional	4	Daily	Weeks	Days	NMDS	NA	NA	1	0	ANOSIM	DISTLM	NA	NA	NA	NA	NA	Variable
Boyero, L et al.	2005	Dynamics of invertebrate benthic communities and drift in a regulated river of central Spain	Europe	Freshwater	Invertebrates	Dynamics - multiple	Local	40	Hourly	Years	Hours	DCA	NA	NA	1	1	Table ra	MANOVA	NA	NA	NA	NA	NA	Variable
Dobben and de Vries	2017	The contribution of nitrogen deposition to the eutrophication	Europe	Forest	Plants	Environment	Continental	7	Multiyear	Years	Years	RDA	NA	NA	1	0	t-test change in ra	NA	NA	NA	NA	NA	NA	Variable
Ye et al	2017	Differential plant species responses to interactions of	Asia	Grassland	Plants	Environment	Local	7	Seasonally	Years	Seasons	NA	NA	NA	0	0	ANOVA abundance of each over time	NA	NA	NA	NA	NA	NA	Variable
Mason et al	2017	Detecting state changes for ecosystem conservation with long-term	Australia	Grassland	Plants	Environment	Regional	4	Multiyear	Years	Years	NA	NA	NA	0	0	Fuzzy clustering	NA	NA	NA	NA	NA	NA	Variable
Collins et al	2017	Fragmentation affects plant community composition over time	Multi-continent	Multiple	Plants	Disturbance	Global	20	Multiyear	Years	Years	NA	NA	NA	0	0	PERMANOVA	Nestedness	Beta diversity through time regression	NA	NA	NA	NA	Variable
Pacioglu and Robertson	2017	The invertebrate community of the chalk stream hyporheic zone	Europe	Freshwater	Invertebrates	Environment	Regional	2	Seasonally	Seasons	Seasons	NA	NA	NA	0	0	ANOSIM	NA	NA	NA	NA	NA	NA	Variable
Gurdek and Acuna-Plavan	2017	Temporal dynamics of a fi sh community in the lower portion of a tidal	South America	Estuarine	Vertebrates	Dynamics - medium	Point sample	2	Seasonally	Years	Seasons	NA	NA	NA	0	0	Graph of ra through time	ANOSIM	NA	NA	NA	NA	NA	Variable
Sanful et al	2017	Temporal dynamics and relationship between climate, limnological variables	Africa	Freshwater	Microeukaryotes	Environment	Local	50	Monthly	Seasons	Months	NA	NA	NA	0	0	Graph of ra through time	NA	NA	NA	NA	NA	NA	Variable
Bista et al	2017	Annual time-series analysis of aqueous eDNA	Europe	Freshwater	Invertebrates	Dynamics - coarse	Local	16	Monthly	Seasons	Months	NMDS	NA	NA	1	0	ANOSIM	NA	NA	NA	NA	NA	NA	Variable
Bradshaw, C et al.	2002	The role of scallop-dredge disturbance in long-term changes in Irish Sea benthic communities: a re-analysis of an historical dataset	Europe	Marine	Invertebrates	Dynamics - coarse	Local	10	Annually	Years	Years	DCA	NA	NA	1	1	ANOSIM	Beta diversity through time with regression	NA	NA	NA	NA	NA	Variable
Liu et al	2016	Characterization and comparison of the temporal dynamics of ruminal	Asia	Host	Prokaryotes	Environment	Local	5	Hourly	Days	Hours	PCoA	NA	NA	1	0	Table and graph ra through time	NA	NA	NA	NA	NA	NA	Variable
Sanaullah et al	2016	How do microbial communities in top- and subsoil respond to root	Europe	Agricultural	Prokaryotes	Dynamics - coarse	Regional	6	Monthly	Years	Months	PCA	NA	NA	1	0	Graph ra	NA	NA	NA	NA	NA	NA	Variable
Sanaullah et al	2016	How do microbial communities in top- and subsoil respond to root	Europe	Agricultural	Microeukaryotes	Dynamics - coarse	Local	6	Monthly	Years	Months	PCA	NA	NA	1	0	Graph ra	NA	NA	NA	NA	NA	NA	Variable
Hedwall and Brunet	2016	Trait variations of ground flora species disentangle the	Europe	Forest	Plants	Dynamics - coarse	Regional	2	Multiyear	Years	Years	NA	NA	NA	0	0	Graph frequency change	NA	NA	NA	NA	NA	NA	NA
Kristoffersen et al	2016	Diet-Dependent Modular Dynamic Interactions of the Equine Cecal Microbiota	Europe	Host	Prokaryotes	Environment	Regional	13	Hourly	Hours	Hours	NA	NA	NA	0	0	Graph ra through time	NA	NA	NA	NA	NA	NA	Variable
Bray, Sarah R et al.	2012	Temporal dynamics of microbial communities on decomposing leaf litter of 10 plant species in relation to decomposition rate	North America	Forest	Prokaryotes	Dynamics - medium	Local	3	Monthly	Months	Months	NMS	NA	NA	0	0	Non-par MPP	NA	NA	NA	NA	NA	NA	Variable
Chen et al	2016	Excess phosphate loading shifts bacterioplankton community	Asia	Marine	Prokaryotes	Environment	Regional	5	Daily	Weeks	Days	PCoA	NA	NA	1	0	Beta diversity through time	ANCOVA on turnover rate	ANOSIM	PERMANOVA	NA	NA	NA	Variable
Knapp et al	2016	Temporal dynamics and persistence of sponge assemblages	North America	Marine	Invertebrates	Dynamics - medium	Regional	3	Annually	Years	Years	PCA	NA	NA	1	0	PERMANOVA	graph ra	NA	NA	NA	NA	NA	Variable
Wetz et al	2016	The amplitude of soil freeze-thaw cycles influences temporal	North America	Desert	Prokaryotes	Disturbance	Regional	5	Daily	Days	Days	CCA	NA	NA	0	0	PERMANOVA	NA	NA	NA	NA	NA	NA	Variable
Varela-Cervero	2016	Spring to autumn changes in the arbuscular mycorrhizal	Europe	Shrubland	Microeukaryotes	Dynamics - medium	Local	2	Seasonally	Seasons	Seasons	NMDS	NA	NA	1	0	PERMANOVA	NA	NA	NA	NA	NA	NA	Variable
Santalahti et al	2016	Vertical and seasonal dynamics of fungal	Europe	Forest	Microeukaryotes	Dynamics - medium	Regional	8	Monthly	Seasons	Months	CCA	NA	NA	1	0	graph ra through time	NA	NA	NA	NA	NA	NA	Variable
Chapman and McEwan	2016	Thirty Years of Compositional Change in an	North America	Forest	Plants	Dynamics - coarse	Regional	4	Multiyear	Decades	Years	NMDS	Procrustes	NA	0	0	graph ra through time	geographic map of presence in each year	PERMANOVA	NA	NA	NA	NA	Variable
Kraut-Cohen	2016	Temporal and spatial assessment of microbial communities	Asia	Agricultural	Prokaryotes	Environment	Regional	4	Seasonally	Seasons	Seasons	NMDS	NA	NA	1	0	graph ra through time	NA	NA	NA	NA	NA	NA	Variable
Janik et al	2016	Tree spatial patterns of Fagus sylvatica expansion over 37 years	Europe	Forest	Plants	Dynamics - coarse	Local	4	Multiyear	Decades	Years	NA	NA	NA	0	0	graph ra through time	recruitment rates	NA	NA	NA	NA	NA	Variable
Cleary et al	2016	Temporal dynamics of sediment bacterial communities in	Europe	Marine	Prokaryotes	Dynamics - medium	Local	5	Seasonally	Seasons	Seasons	PCA	NA	NA	1	0	graph ra through time	NA	NA	NA	NA	NA	NA	Variable
Carson et al	2016	Flowering phenology influences bee community dynamics inold	North America	Grassland	Invertebrates	Environment	Local	3	Seasonally	Years	Seasons	NA	NA	NA	0	0	graph ra through time	NA	NA	NA	NA	NA	NA	Variable
Koerner et al	2016	Nutrient additions cause divergence of tallgrass prairie	North America	Grassland	Plants	Environment	Local	13	Annually	Decades	Years	NA	NA	NA	0	0	variability - beta diversity compared to other times	NA	NA	NA	NA	NA	NA	Variable
Brown, Bryan L et al.	2010	Habitat heterogeneity and activity of an omnivorous ecosystem engineer control stream community dynamics	North America	Freshwater	Invertebrates	Interactions	Local	10	Weekly	Months	Weeks	NA	NA	NA	0	0	Coefficient of variation	NA	NA	NA	NA	NA	NA	Variable
Fordyce and DeVries	2016	A tale of two communities: Neotropical butterfly assemblages	South America	Forest	Invertebrates	Environment	Regional	8	Monthly	Years	Months	NA	NA	NA	0	0	distance of sample from beta diversity centroid	NA	NA	NA	NA	NA	NA	Variable
Sen et al	2016	Peripheral communities of the Eastern Lau Spreading	Oceania	Marine	Invertebrates	Environment	Regional	2	Multiyear	Years	Years	NA	NA	NA	0	1	graph ra through time	NA	NA	NA	NA	NA	NA	Variable
Deveau et al	2016	Temporal changes of bacterial communities in the Tuber	Europe	Forest	Prokaryotes	Environment	Regional	4	Monthly	Months	Months	PCoA	NA	NA	1	0	ANOVA ra	graph ra	NA	NA	NA	NA	NA	Variable
Epele and Miserendino	2016	Temporal dynamics of invertebrate and aquatic plant	South America	Freshwater	Invertebrates	Dynamics - medium	Regional	12	Monthly	Seasons	Months	RDA	NA	NA	1	0	NA	NA	NA	NA	NA	NA	NA	Variable
Epele and Miserendino	2016	Temporal dynamics of invertebrate and aquatic plant	South America	Freshwater	Plants	Dynamics - medium	Regional	12	Monthly	Seasons	Months	NA	NA	NA	0	0	graph pa	NA	NA	NA	NA	NA	NA	Variable
Resende et al	2016	Seasonal Variation on Microbial Community and Methane	South America	Artificial	Prokaryotes	Dynamics - medium	Regional	2	Seasonally	Seasons	Seasons	PCA	NA	NA	1	0	NA	NA	NA	NA	NA	NA	NA	Variable
Saavedra et al	2016	Seasonal species interactions minimize the impact of species	Europe	Forest	Vertebrates	Interactions	Regional	2	Seasonally	Seasons	Seasons	NA	NA	NA	0	0	Network analysis	NA	NA	NA	NA	NA	NA	Variable
Yu et al	2016	Community structure and spatial-temporal variation of netzphytoplankton	Asia	Marine	Microeukaryotes	Dynamics - coarse	Regional	2	Multiyear	Years	Years	NA	NA	NA	0	1	NA	NA	NA	NA	NA	NA	NA	Variable
Franca et al	2016	Early plant community dynamics following overseeding for	Europe	Grassland	Plants	Succession	Local	4	Annually	Years	Years	RDA	NA	NA	0	0	graph ra	NA	NA	NA	NA	NA	NA	Variable
Bryce, Rosalind et al.	2013	Metapopulation Dynamics of a Burrowing Herbivore Drive Spatio-temporal Dynamics of Riparian Plant Communities	Europe	Wetland & Riparian	Plants	Dynamics - coarse	Local	6	Annually	Years	Years	NA	NA	NA	0	0	Line graph ra	GLM ra	NA	NA	NA	NA	NA	Variable
Levi et al	2016	Characterization of microbial communities in water and biofilms along a	Asia	Artificial	Prokaryotes	Dynamics - medium	Regional	4	Seasonally	Seasons	Seasons	NA	NA	NA	0	1	pie chart ra over time and treatment	graph ra each time	table ra functional groups	NA	NA	NA	NA	Variable
Bautista-de los Santos	2016	The impact of sampling, PCR, and sequencing replication on	Europe	Freshwater	Prokaryotes	Dynamics - fine	Regional	6	Hourly	Hours	Hours	NA	NA	NA	0	0	beta diversity through time	AMOVA	NA	NA	NA	NA	NA	Variable
Barcelo et al	2016	Eight decades of sampling reveal a contemporary novel	Europe	Marine	Vertebrates	Dynamics - fine	Regional	73	Annually	Decades	Years	NMDS	NA	NA	1	1	MRPP	Fourth corner analysis of seasons	NA	NA	NA	NA	NA	Variable
Vetterli et al	2016	Spatial and temporal dynamics of ammonia oxidizers in the sediments	Europe	Marine	Prokaryotes	Dynamics - coarse	Regional	6	Seasonally	Years	Seasons	NMDS	NA	NA	1	0	graph ra seasons	NA	NA	NA	NA	NA	NA	Variable
Bugalho, Miguel N et al.	2013	The effects of deer herbivory and forest type on tree recruitment vary with plant growth stage	North America	Forest	Plants	Interactions	Regional	4	Annually	Years	Years	NA	NA	NA	0	0	ANOVA ra	Line graph ra	NA	NA	NA	NA	NA	Variable
Haslem et al	2016	Landscape properties mediate the homogenization of bird	Australia	Forest	Vertebrates	Environment	Local	3	Seasonally	Years	Seasons	NMDS	NA	NA	1	0	beta diversity over time	NA	NA	NA	NA	NA	NA	Variable
Wallis et al	2015	A longitudinal assessment of changes in bacterial community	Europe	Host	Prokaryotes	Environment	Regional	6	Monthly	Months	Months	NA	NA	NA	0	0	graph ra	NA	NA	NA	NA	NA	NA	Other variables represent time
Samnegard et al	2015	Turnover in bee species composition and functional trait distributions	Africa	Multiple	Invertebrates	Environment	Local	2	Seasonally	Seasons	Seasons	NMDS	NA	NA	1	0	NA	NA	NA	NA	NA	NA	NA	Other variables represent time
Miyazaki and Terui	2016	Temporal dynamics of fluvial fish community caused by marine	Asia	Freshwater	Vertebrates	Dynamics - medium	Regional	2	Seasonally	Seasons	Seasons	NA	NA	NA	0	0	table ra	graph ra	NA	NA	NA	NA	NA	Other variables represent time
Saccone and Virtanen	2016	Extrapolating multi-decadal plant community changes based on	Europe	Tundra	Plants	Dynamics - multiple	Local	9	Annually	Decades	Years	NMDS	NA	NA	0	0	Markov chain models and transition matrices	PERMANOVA	ANOVA ra	graph ra through time	NA	NA	NA	Variable
Zuccarini et al	2016	Spatial and temporal variation of community composition and species	Europe	Coastal	Plants	Interactions	Regional	2	Multiyear	Decades	Years	NA	NA	NA	0	0	table ra	Mantel test	NA	NA	NA	NA	NA	Variable
Song et al	2015	Dynamics of soil nematode communities in wheat fields under	Asia	Agricultural	Invertebrates	Environment	Regional	4	Monthly	Months	Months	NA	NA	NA	0	0	ANOVA ra groups	NA	NA	NA	NA	NA	NA	Variable
Alin, S R et al.	2004	The live, the dead, and the very dead: taphonomic calibration of the recent record of paleoecological change in Lake Tanganyika, East Africa	Africa	Freshwater	Invertebrates	Dynamics - coarse	Local	10	Monthly	Years	Months	DCA	NA	NA	1	0	NA	NA	NA	NA	NA	NA	NA	Paleotime
Burgmer, Tanja et al.	2010	Effects of snail grazers and light on the benthic microbial food web in periphyton communities	Europe	Freshwater	Microeukaryotes	Interactions	Microscale	6	Daily	Weeks	Days	NA	NA	NA	0	0	Line graph ra	NA	NA	NA	NA	NA	NA	Variable
Osazuwa-Peters et al	2015	Selective logging: Do rates of forest turnover in stems, species	Africa	Forest	Plants	Disturbance	Local	4	Multiyear	Decades	Years	NA	NA	NA	0	0	turnover rates	NA	NA	NA	NA	NA	NA	Variable
Kalenitchenko et al	2015	Temporal and spatial constraints on community	Europe	Marine	Mixed	Dynamics - medium	Regional	5	Seasonally	Seasons	Seasons	NA	NA	NA	0	1	SIMPROF	PERMANOVA	graph ra	Association network - Maximal information coefficient	NA	NA	NA	Variable
Cram et al	2015	Cross-depth analysis of marine bacterial networks	North America	Marine	Prokaryotes	Dynamics - fine	Point sample	96	Monthly	Years	Months	NA	NA	NA	0	0	Network analysis	NA	NA	NA	NA	NA	NA	Variable
Leveau et al	2015	Urbanization and the temporal homogenization of bird	South America	Multiple	Vertebrates	Environment	Regional	6	Seasonally	Years	Seasons	NA	NA	NA	0	0	Table ra	NA	NA	NA	NA	NA	NA	Variable
Wu et al	2015	Temperature sensitivity of soil bacterial community along contrasting	Asia	Agricultural	Prokaryotes	Environment	Regional	4	Weekly	Weeks	Weeks	PCoA	NA	NA	1	0	PERMANOVA	Temporal turnover rate	NA	NA	NA	NA	NA	Variable
Janetski and Ruetz	2015	Spatiotemporal patterns of fish community	North America	Freshwater	Vertebrates	Environment	Regional	3	Annually	Years	Years	NMDS	NA	NA	1	0	Table ra	MRPP	Indicator species analysis	NA	NA	NA	NA	Variable
Bauman et al	2015	Plant communitydevelopmentfollowingrestoration	North America	Forest	Plants	Disturbance	Local	3	Annually	Years	Years	NMDS	NA	NA	1	0	Table ra	ANOVA ra groups	PERMANOVA	NA	NA	NA	NA	Variable
Mormul et al	2015	Space and seasonality effects on the aquatic macrophyte community	South America	Freshwater	Plants	Dynamics - coarse	Regional	2	Seasonally	Years	Seasons	PCoA	NA	NA	1	0	NA	NA	NA	NA	NA	NA	NA	Other variables represent time
Tonetto et al	2015	Spatial and temporal distribution of stream macroalgae in a tropical river basin	South America	Freshwater	Plants	Dynamics - fine	Regional	12	Monthly	Seasons	Months	CCA	NA	NA	1	1	Dominance curves	NA	NA	NA	NA	NA	NA	Variable
Wan et al	2015	Selective grazing and seasonal precipitation play key roles	Asia	Grassland	Plants	Disturbance	Local	5	Seasonally	Years	Seasons	NA	NA	NA	0	0	Table correlations ra	ANOVA ra	NA	NA	NA	NA	NA	Variable
Piao et al	2015	Insightsintothebacterialcommunity	North America	Artificial	Prokaryotes	Environment	Point sample	6	Daily	Weeks	Days	PCA	NA	NA	1	0	Graph ra	Table ra	NA	NA	NA	NA	NA	Variable
Martínez-Ortiz et al	2015	The Ecuadorian Artisanal Fishery for Large	South America	Marine	Vertebrates	Environment	Regional	NA	Monthly	Years	Months	NA	NA	NA	0	0	Graph ra	NA	NA	NA	NA	NA	NA	Variable
de Castro Medeiros et al	2015	Is the future blue-green or brown? The effects of extreme	South America	Freshwater	Microeukaryotes	Environment	Local	24	Monthly	Years	Months	RDA	NA	NA	1	0	graph ra	NA	NA	NA	NA	NA	NA	Variable
Tamdrari et al	2015	Spatio-temporal variations in demersal fish assemblages	North America	Marine	Vertebrates	Dynamics - medium	Regional	20	Annually	Decades	Years	NMDS	NA	NA	1	0	ANOSIM	k-dominance curves	SIMPER	NA	NA	NA	NA	Variable
Mohiuddin and Schellhorn	2015	Spatialandtemporaldynamicsofvirusoccurrenceintwofreshwater	North America	Freshwater	Viruses	Dynamics - coarse	Regional	2	Annually	Years	Years	NA	NA	NA	0	0	Table ra	NA	NA	NA	NA	NA	NA	Variable
Lamy et al	2015	Understanding the Spatio-Temporal	Oceania	Marine	Vertebrates	Disturbance	Regional	12	Seasonally	Years	Seasons	RDA	NA	NA	1	0	Multivariate regression trees	Local contributions to beta diversity	PERMANOVA	NA	NA	NA	NA	Variable
Spotswood et al	2015	Hotspots of Community Change: Temporal	North America	Grassland	Plants	Disturbance	Regional	11	Annually	Years	Years	NA	NA	NA	0	0	Time lag analysis	NA	NA	NA	NA	NA	NA	Variable
Jarzyna et al	2015	Landscape fragmentation affects responses of avian	North America	Multiple	Vertebrates	Environment	Regional	2	Multiyear	Decades	Years	NA	NA	NA	0	0	Turnover	Bayesian regression	NA	NA	NA	NA	NA	Other variables represent time
Rico et al	2015	Rapid changes in key ruminal microbial populations during the induction of	North America	Host	Prokaryotes	Dynamics - fine	Regional	5	Daily	Weeks	Days	NA	NA	NA	0	0	graph ra	regression ra	NA	NA	NA	NA	NA	Variable
Tardy et al	2015	Land Use History Shifts In Situ Fungal and	Europe	Agricultural	Prokaryotes	Environment	Regional	10	Monthly	Seasons	Months	NMDS	NA	NA	1	0	ANOSIM	heat map ra	graph ra	NA	NA	NA	NA	Variable
Tardy et al	2015	Land Use History Shifts In Situ Fungal and	Europe	Agricultural	Microeukaryotes	Environment	Regional	10	Monthly	Seasons	Months	NMDS	NA	NA	1	0	ANOSIM	heat map ra	graph ra	NA	NA	NA	NA	Variable
Newman et al	2015	Litter Breakdown and Microbial Succession	North America	Freshwater	Prokaryotes	Succession	Point sample	9	Monthly	Seasons	Months	NA	NA	NA	0	1	ANOSIM	graph ra	NA	NA	NA	NA	NA	Variable
Broadway et al	2015	Shift in a Large River Fish Assemblage: Body-	North America	Freshwater	Vertebrates	Dynamics - fine	Local	31	Annually	Decades	Years	PCA	NA	NA	1	0	graph ra	NA	NA	NA	NA	NA	NA	Variable
Butler, J L et al.	2003	Microbial community dynamics associated with rhizosphere carbon flow	North America	Forest	Mixed	Environment	Microscale	2	Weekly	Weeks	Weeks	NMS	NA	NA	1	0	MANOVA	Line graph ra	NA	NA	NA	NA	NA	Variable
Zamora et al	2015	LOnG-TErM ChAnGES In MOUnTAIn pASSErInE	Europe	Shrubland	Vertebrates	Dynamics - fine	Local	4	Annually	Years	Years	NA	NA	NA	0	0	Turnover	NA	NA	NA	NA	NA	NA	Variable
Lee et al	2015	Influence of influent wastewater communities on	Asia	Artificial	Prokaryotes	Environment	Regional	18	Seasonally	Seasons	Seasons	NMDS	NA	NA	1	0	ANOSIM	heat map analysis	NA	NA	NA	NA	NA	Variable
Sheik et al	2015	MicrobialcommunitiesoftheLemonCreekGlaciershowsubtlestructural	North America	Freshwater	Prokaryotes	Dynamics - fine	Regional	8	Daily	Weeks	Days	PCoA	NA	NA	1	0	heatmap	NA	NA	NA	NA	NA	NA	Variable
Akite et al	2015	Temporal patterns in Saturnidae (silk moth) and Sphingidae	Africa	Forest	Invertebrates	Dynamics - coarse	Regional	2	Multiyear	Decades	Years	NA	NA	NA	0	0	table ra	graph ra	Turnover	NA	NA	NA	NA	Variable
O'Sullivan et al	2015	Temporal and Spatial Differences in Microbial Composition during	Europe	Artificial	Prokaryotes	Dynamics - fine	Regional	2	Hourly	Months	Hours	PCoA	NA	NA	1	0	graph ra	venn diagram	NA	NA	NA	NA	NA	Variable
Valanko et al	2015	Does stability in local community composition depend on temporal variation in rates of dispersal and connectivity?	Europe	Marine	Invertebrates	Dynamics - fine	Local	10	Daily	Weeks	Days	NA	NA	NA	0	0	Beta diversity in time	k-dominance curves	SIMPER	Time lag analysis	Change in abundance	NA	NA	Variable
Alencar et al	2015	Culicidae Community Composition and Temporal Dynamics in Guapiaçu Ecological Reserve, Cachoeiras de Macacu, Rio de Janeiro, Brazil	South America	Forest	Invertebrates	Dynamics - medium	Regional	15	Monthly	Years	Months	NMS	NA	NA	1	0	Table ra	PERMANOVA	GLM at times	NA	NA	NA	NA	Variable
Zarraonaindia et al	2015	The Soil Microbiome Influences Grapevine-Associated Microbiota	Multi-continent	Agricultural	Prokaryotes	Environment	Local	2	Annually	Years	Years	CCA	PCoA	NA	2	0	Bar graph ra	PERMANOVA	NA	NA	NA	NA	NA	Variable
Collins and Xia	2015	Long-Term Dynamics and Hotspots of Change in a Desert Grassland Plant Community	North America	Grassland	Plants	Dynamics - coarse	Local	20	Annually	Decades	Years	NA	NA	NA	0	0	Time lag analysis	Line graph ra	NA	NA	NA	NA	NA	Variable
Oja et al	2015	Temporal patterns of orchid mycorrhizal fungi in meadows and forests as revealed by 454 pyrosequencing	Europe	Multiple	Microeukaryotes	Dynamics - medium	Local	3	Monthly	Months	Months	NMS	NA	NA	1	0	PERMANOVA	NA	NA	NA	NA	NA	NA	Variable
Cotton et al	2015	Fungi in the future: interannual variation and effects of atmospheric change on arbuscular mycorrhizal fungal communities	North America	Agricultural	Microeukaryotes	Environment	Local	3	Multiyear	Years	Years	DCA	NA	NA	1	0	PERMANOVA	NA	NA	NA	NA	NA	NA	Variable
Trosvik et al	2015	Biotic interactions and temporal dynamics of the human gastrointestinal microbiota	Europe	Host	Prokaryotes	Dynamics - medium	Local	332	Daily	Months	Days	NA	NA	NA	0	0	Line graph ra	Time lag regression	NA	NA	NA	NA	NA	Variable
Ju and Zhang	2015	Bacterial assembly and temporal dynamics in activated sludge of a full-scale municipal wastewater treatment plant	Asia	Artificial	Prokaryotes	Dynamics - multiple	Local	58	Monthly	Years	Months	PCoA	NA	NA	1	0	Line graph ra	Network analysis	NA	NA	NA	NA	NA	Variable
Shimadzu et al	2015	Measuring temporal turnover in ecological communities	Europe	Marine	Vertebrates	Dynamics - coarse	Local	372	Monthly	Decades	Months	NA	NA	NA	0	0	Beta diversity in time	Shimadzu temporal turnover	Line graph ra	NA	NA	NA	NA	Variable
Shi et al	2016	Responses of ammonia-oxidizing bacteria community composition to temporal changes in physicochemical parameters during food waste composting	Asia	Artificial	Prokaryotes	Succession	Local	6	Daily	Days	Days	RDA	NA	NA	1	0	Gels	NA	NA	NA	NA	NA	NA	Variable
Pfreundt et al	2016	Succession within the prokaryotic communities during the VAHINE mesocosms experiment in the New Caledonia lagoon	Oceania	Marine	Prokaryotes	Environment	Local	23	Daily	Weeks	Days	CCA	NMS	NA	2	0	PERMANOVA	Scatterplot ra	Line graph ra	NA	NA	NA	NA	Variable
Xiong, Jinbo et al.	2015	Evidence of bacterioplankton community adaptation in response to long-term mariculture disturbance	Asia	Marine	Prokaryotes	Dynamics - medium	Local	8	Seasonally	Years	Seasons	PCoA	NA	NA	1	0	ANOSIM	Graphical table ra	Time lag analysis	PERMANOVA	DISTLM	Null model	Network analysis	Variable
Kidé et al	2015	Spatio-Temporal Dynamics of Exploited Groundfish Species Assemblages Faced to Environmental and Fishing Forcings: Insights from the Mauritanian Exclusive Economic Zone	Africa	Marine	Vertebrates	Dynamics - coarse	Regional	12	Monthly	Years	Months	PCA	Multiple co-inertia analysis	NA	1	0	NA	NA	NA	NA	NA	NA	NA	Variable
Westerholm et al	2015	Trace element and temperature effects on microbial communities and links to biogas digester performance at high ammonia levels	Europe	Artificial	Prokaryotes	Environment	Local	3	Monthly	Months	Months	NA	NA	NA	0	0	Bar graph ra	Pie chart ra	NA	NA	NA	NA	NA	Variable
Schückel et al	2015	Linking long-term changes in trophic structure and function of an intertidal macrobenthic system to eutrophication and climate change using ecological network analysis	Europe	Marine	Mixed	Dynamics - coarse	Regional	3	Annually	Years	Years	NA	NA	NA	0	0	Network analysis at times	NA	NA	NA	NA	NA	NA	Variable
Tammert et al	2015	Contrasting seasonal and interannual environmental drivers in bacterial communities within a large shallow lake: evidence from a seven year survey	Europe	Freshwater	Prokaryotes	Dynamics - multiple	Local	84	Monthly	Years	Months	PCA	Multiple co-inertia analysis	NA	1	0	PERMANOVA	NA	NA	NA	NA	NA	NA	Variable
Han et al	2017	Temporal dynamics of fungal communities in soybean rhizosphere	Asia	Agricultural	Microeukaryotes	Interactions	Local	3	Monthly	Months	Months	RDA	NA	NA	1	1	Bar graph ra	PERMANOVA	Network analysis at times	NA	NA	NA	NA	Variable
Abail, Z; Whalen, JK	2018	Corn residue inputs influence earthworm population dynamics in a no-till corn-soybean rotation	North America	Agricultural	Plants	Environment	Local	20	Monthly	Years	Months	NA	NA	NA	0	0	Table ra	NA	NA	NA	NA	NA	NA	Variable
Alfonso, MB; Zunino, J; Piccolo, MC	2017	Impact of water input on plankton temporal dynamics from a managed shallow saline lake	South America	Freshwater	Microeukaryotes	Environment	Local	24	Monthly	Years	Months	RDA	NA	NA	1	0	NA	NA	NA	NA	NA	NA	NA	Variable
Camatti, Elisa et al.	2008	Annual dynamics of the mesozooplankton communities in a highly variable ecosystem (North Adriatic Sea, Italy)	Europe	Marine	Microeukaryotes	Dynamics - medium	Regional	11	Monthly	Seasons	Months	NA	NA	NA	0	0	Line graph ra	Table ra	NA	NA	NA	NA	NA	Variable
Andrew, C; Halvorsen, R; Heegaard, E; Kuyper, TW; Heilmann-Clausen, J; Krisai-Greilhuber, I; Baessler, C; Egli, S; Gange, AC; Hoiland, K; Kirk, PM; Senn-Irlet, B; Boddy, L; Buentgen, U; Kauserud, H	2018	Continental-scale macrofungal assemblage patterns correlate with climate, soil carbon and nitrogen deposition	Europe	Forest	Microeukaryotes	Dynamics - coarse	Continental	3	Multiyear	Decades	Years	NMDS	DCA	NA	2	0	NA	NA	NA	NA	NA	NA	NA	Variable
CARR, M H	1991	HABITAT SELECTION AND RECRUITMENT OF AN ASSEMBLAGE OF TEMPERATE ZONE REEF FISHES	North America	Marine	Vertebrates	Dynamics - medium	Local	8	Monthly	Years	Months	NA	NA	NA	0	0	Line graph ra	Table ra	Bar graph PC occurrence	NA	NA	NA	NA	Variable
Barcelo, C; Ciannelli, L; Brodeur, RD	2018	Pelagic marine refugia and climatically sensitive areas in an eastern boundary current upwelling system	North America	Marine	Vertebrates	Environment	Regional	17	Annually	Years	Years	NA	NA	NA	0	0	Beta diversity	NA	NA	NA	NA	NA	NA	Variable
Barcelo, C; Ciannelli, L; Brodeur, RD	2018	Pelagic marine refugia and climatically sensitive areas in an eastern boundary current upwelling system	North America	Marine	Invertebrates	Environment	Regional	17	Annually	Years	Years	NA	NA	NA	0	0	Beta diversity	NA	NA	NA	NA	NA	NA	Variable
Barros-Alves, SD; Alves, DFR; Cobo, VJ	2018	Brachyuran crab (Crustacea, Decapoda) assemblage associated with Sargassum cymosum in southeastern Brazil	South America	Marine	Invertebrates	Dynamics - medium	Local	12	Monthly	Months	Months	NMDS	CA	NA	1	0	NA	ANOSIM	NA	NA	NA	NA	NA	Variable
Bartow-McKenney, C; Hannigan, GD; Horwinski, J; Hesketh, P; Horan, AD; Mehta, S; Grice, EA	2018	The microbiota of traumatic, open fracture wounds is associated with mechanism of injury	North America	Host	Prokaryotes	Succession	Regional	5	Weekly	Months	Weeks	NA	NA	NA	0	0	Time lag visual	NA	NA	NA	NA	NA	NA	Variable
Bataille, A; Lee-Cruz, L; Tripathi, B; Waldman, B	2018	Skin Bacterial Community Reorganization Following Metamorphosis of the Fire-Bellied Toad (Bombina orientalis)	Asia	Host	Prokaryotes	Interactions	Regional	5	Weekly	Weeks	Weeks	NMDS	NA	NA	1	0	venn diagram	NA	NA	NA	NA	NA	NA	Variable
Carrillo, Yolima et al.	2011	Soil fauna alter the effects of litter composition on nitrogen cycling in a mineral soil	North America	Forest	Mixed	Environment	Local	3	Seasonally	Years	Seasons	NA	NA	NA	0	0	Bar graph ra	NA	NA	NA	NA	NA	NA	Variable
Benedek, T; Szentgyorgyi, F; Szabo, I; Kriszt, B; Revesz, F; Rado, J; Maroti, G; Tancsics, A	2018	Aerobic and oxygen-limited enrichment of BTEX-degrading biofilm bacteria: dominance of Malikia versus Acidovorax species	Europe	Artificial	Prokaryotes	Environment	Regional	5	Weekly	Weeks	Weeks	PCA	NA	NA	1	1	Bar plot ra	Table ra	NA	NA	NA	NA	NA	Variable
Bergstad, OA; Johannesen, E; Hoines, A; Ellingsen, KE; Lien, VS; Byrkjedal, I; Yoccoz, NG; Tveraa, T; Wienerroither, R; Langhelle, G; Wenneck, TD	2018	Demersal fish assemblages in the boreo-Arctic shelf waters around Svalbard during the warm period 2007-2014	Europe	Marine	Vertebrates	Dynamics - medium	Regional	7	Annually	Years	Years	NA	NA	NA	0	0	Graph of ra through time	NA	NA	NA	NA	NA	NA	Variable
Bezemer, TM; Jing, JJ; Bakx-Schotman, JMT; Bijleveld, EJ	2018	Plant competition alters the temporal dynamics of plant-soil feedbacks	Europe	Subterranean	Microeukaryotes	Interactions	Regional	18	Daily	Months	Days	PCA	dbRDA	CCA	3	0	NA	NA	NA	NA	NA	NA	NA	Variable
Caruso, Tancredi et al.	2013	Biotic interactions as a structuring force in soil communities: evidence from the micro-arthropods of an Antarctic moss model system	Antarctica	Desert	Microeukaryotes	Dynamics - medium	Regional	72	Annually	Years	Years	CCA	RDA	NA	2	0	PCNM	MEMs	C-score	NA	NA	NA	NA	Variable
Brasil, LS; Santos, DC; Vieira, TB; Cabette, HSR; Umetsu, RK; Giehl, NFD	2018	Spatiotemporal dynamics in caddisfly (Insecta: Trichoptera) of a Cerrado stream, Brazil	South America	Freshwater	Invertebrates	Dynamics - medium	Local	63	Monthly	Years	Months	NA	NA	NA	0	0	PERMANOVA	PCNM	NA	NA	NA	NA	NA	Variable
Braz, GHR; Fernandez-Gonzalez, N; Lema, JM; Carballa, M	2018	The time response of anaerobic digestion microbiome during an organic loading rate shock	Europe	Artificial	Prokaryotes	Disturbance	Regional	18	Hourly	Days	Hours	NMDS	PCA	NA	2	0	Time lag visual	Bar graph ra	NA	NA	NA	NA	NA	Variable
Brzeziecki, B; Bielak, K; Bolibok, L; Drozdowski, S; Zajaczkowski, J; Zybura, H	2018	Structural and compositional dynamics of strictly protected woodland communities with silvicultural implications, using Bialowieia Forest as an example	Europe	Forest	Plants	Dynamics - coarse	Regional	7	Multiyear	Decades	Years	NA	NA	NA	0	0	Graphic ra	NA	NA	NA	NA	NA	NA	Variable
Buscardo, E; Geml, J; Schmidt, SK; Freitas, H; da Cunha, HB; Nagy, L	2018	Spatio-temporal dynamics of soil bacterial communities as a function of Amazon forest phenology	South America	Forest	Prokaryotes	Environment	Local	3	Seasonally	Seasons	Seasons	CCA	NA	NA	1	0	beta diversity decomposition	PERMANOVA	Graph ra	NA	NA	NA	NA	Variable
Casamayor, E O et al.	2001	Composition and temporal dynamics of planktonic archaeal assemblages from anaerobic sulfurous environments studied by 16S rDNA denaturing gradient gel electrophoresis and sequencing	Europe	Freshwater	Prokaryotes	Dynamics - medium	Regional	8	Seasonally	Years	Seasons	NA	NA	NA	0	0	Bar graph ra	Line graph ra	Gels ra	NA	NA	NA	NA	Variable
Buscardo, E; Geml, J; Schmidt, SK; Silva, ALC; Ramos, RTJ; Barbosa, SMR; Andrade, SS; Dalla Costa, R; Souza, AP; Freitas, H; Cunha, HB; Nagy, L	2018	Of mammals and bacteria in a rainforest: Temporal dynamics of soil bacteria in response to simulated N pulse from mammalian urine	South America	Forest	Prokaryotes	Disturbance	Local	3	Monthly	Months	Months	NMDS	NA	NA	1	0	PERMANOVA	Graph ra	NA	NA	NA	NA	NA	Variable
Carilla, J; Halloy, S; Cuello, S; Grau, A; Malizia, A; Cuesta, F	2018	Vegetation trends over eleven years on mountain summits in NW Argentina	South America	Artificial	Plants	Dynamics - coarse	Local	3	Multiyear	Years	Years	NMDS	NA	NA	1	0	Turnover	NA	NA	NA	NA	NA	NA	Variable
Carrillo, Y; Bell, C; Koyama, A; Canarini, A; Boot, CM; Wallenstein, M; Pendall, E	2017	Plant traits, stoichiometry and microbes as drivers of decomposition in the rhizosphere in a temperate grassland	North America	Grassland	Prokaryotes	Interactions	Local	3	Weekly	Weeks	Weeks	PCoA	dbRDA	NA	2	0	NA	NA	NA	NA	NA	NA	NA	Variable
Castellanos-Galindo, G A et al.	2014	Long-term stability of tidal and diel-related patterns in mangrove creek fish assemblages in North Brazil	South America	Estuarine	Vertebrates	Dynamics - coarse	Local	39	Hourly	Years	Hours	PCoA	NA	NA	1	0	Bar graph ra	Table ra	PERMANOVA	PERMDISP	NA	NA	NA	Variable
Castano, C; Alday, JG; Lindahl, BD; de Aragon, JM; de-Miguel, S; Colinas, C; Parlade, J; Pera, J; Bonet, JA	2018	Lack of thinning effects over inter-annual changes in soil fungal community and diversity in a Mediterranean pine forest	Europe	Forest	Microeukaryotes	Disturbance	Local	4	Annually	Years	Years	DCA	CCA	NA	2	0	NA	PRC	NA	NA	NA	NA	NA	Variable
Castano, C; Lindahl, BD; Alday, JG; Hagenbo, A; de Aragon, JM; Parlade, J; Pera, J; Bonet, JA	2018	Soil microclimate changes affect soil fungal communities in a Mediterranean pine forest	Europe	Forest	Microeukaryotes	Environment	Local	12	Monthly	Months	Months	CCA	DCA	NA	2	0	NA	NA	NA	NA	NA	NA	NA	Variable
Ceccarelli, D M et al.	2011	Rapid increase in coral cover on an isolated coral reef, the Ashmore Reef National Nature Reserve, north-western Australia	Australia	Marine	Invertebrates	Dynamics - medium	Local	2	Annually	Years	Years	NMS	NA	NA	1	0	MANOVA	NA	NA	NA	NA	NA	NA	Variable
Christensen, EM; Harris, DJ; Ernest, SKM	2018	Long-term community change through multiple rapid transitions in a desert rodent community	North America	Desert	Vertebrates	Dynamics - fine	Local	436	Monthly	Decades	Months	NA	NA	NA	0	0	Latent dirichlet allocation	NA	NA	NA	NA	NA	NA	NA
Cirtwill, AR; Roslin, T; Rasmussen, C; Olesen, JM; Stouffer, DB	2018	Between-year changes in community composition shape species' roles in an Arctic plant-pollinator network	Europe	Tundra	Mixed	Interactions	Local	4	Multiyear	Years	Years	NMDS	NA	NA	1	0	Turnover rate	PERMANOVA	NA	NA	NA	NA	NA	NA
das Chagas, DB; Pelicice, FM	2018	Response of vegetation to fire disturbance: short-term dynamics in two savanna physiognomies	South America	Grassland	Plants	Disturbance	Local	11	Monthly	Months	Months	NMDS	NA	NA	1	0	Bar plot ra	NA	NA	NA	NA	NA	NA	Variable
Davis, WJ; Picard, KT; Antonetti, J; Edmonds, J; Fults, J; Letcher, PM; Powell, MJ	2018	Inventory of chytrid diversity in two temporary forest ponds using a multiphasic approach	North America	Freshwater	Microeukaryotes	Dynamics - fine	Regional	6	Monthly	Months	Months	PCoA	NA	NA	1	0	Bar plot ra	Beta diversity over time	NA	NA	NA	NA	NA	Variable
Chen, Guangjie et al.	2011	Long-term zooplankton responses to nutrient and consumer subsidies arising from migratory sockeye salmon Oncorhynchus nerka	North America	Freshwater	Microeukaryotes	Succession	Regional	15	Multiyear	Decades	Years	NA	NA	NA	0	0	Bar graph ra	NA	NA	NA	NA	NA	NA	Paleotime
Di Gregorio, L; Congestri, R; Tandoi, V; Neu, TR; Rossetti, S; Di Pippo, F	2018	Biofilm diversity, structure and matrix seasonality in a full-scale cooling tower	Europe	Freshwater	Prokaryotes	Dynamics - medium	Local	4	Seasonally	Seasons	Seasons	PCA	CCA	NA	2	0	Bar plot ra	Heat map ra	NA	NA	NA	NA	NA	Variable
Douterelo, I; Fish, KE; Boxall, JB	2018	Succession of bacterial and fungal communities within biofilms of a chlorinated drinking water distribution system	Europe	Freshwater	Prokaryotes	Dynamics - medium	Local	7	Weekly	Months	Weeks	NMDS	NA	NA	1	0	Bar plot ra	ANOSIM	NA	NA	NA	NA	NA	Variable
Douterelo, I; Fish, KE; Boxall, JB	2018	Succession of bacterial and fungal communities within biofilms of a chlorinated drinking water distribution system	Europe	Freshwater	Microeukaryotes	Dynamics - medium	Local	7	Weekly	Months	Weeks	NMDS	NA	NA	1	0	Bar plot ra	ANOSIM	NA	NA	NA	NA	NA	Variable
D'Souza, ML; Hebert, PDN	2018	Stable baselines of temporal turnover underlie high beta diversity in tropical arthropod communities	South America	Forest	Invertebrates	Environment	Regional	4	Annually	Years	Years	NMDS	NA	NA	1	0	Beta diversity over time	Graph - years present vs maximum abundance	PERMANOVA	NA	NA	NA	NA	Variable
Chung, I-Chi et al.	2007	Nutrients, temperature, and salinity as primary factors influencing the temporal dynamics of macroalgal abundance and assemblage structure on a reef of Du-Lang Bay in Taitung in southeastern Taiwan	Asia	Marine	Plants	Dynamics - medium	Local	11	Monthly	Years	Months	NMS	NA	NA	1	1	SIMPER	ANOSIM	BVSTEP	k dominance curves at times	NA	NA	NA	Variable
Farneda, FZ; Rocha, R; Lopez-Baucells, A; Sampaio, EM; Palmeirim, JM; Bobrowiec, PED; Grelle, CEV; Meyer, CFJ	2018	Functional recovery of Amazonian bat assemblages following secondary forest succession	South America	Forest	Vertebrates	Environment	Local	3	Multiyear	Decades	Years	NA	NA	NA	0	0	Beta diversity through time	Beta diversity decomposition	NA	NA	NA	NA	NA	NA
Cianciaruso V, M et al.	2009	Short-term community dynamics in seasonal and hyperseasonal cerrados	South America	Grassland	Plants	Dynamics - medium	Regional	4	Seasonally	Seasons	Seasons	NMS	NA	NA	1	0	Beta diversity through time	Non-par MPP	NA	NA	NA	NA	NA	Variable
Gossner, MM	2018	A three year study of the phenology of insect larvae (Coleoptera, Diptera) in water-filled tree holes in the canopy of a beech tree	Europe	Forest	Invertebrates	Dynamics - medium	Local	17	Monthly	Years	Months	NA	NA	NA	0	0	Line graph ra	NA	NA	NA	NA	NA	NA	NA
Clarke, Gina H et al.	2014	Representation of aquatic vegetation change by plant macrofossils in a small and shallow freshwater lake	Europe	Freshwater	Plants	Dynamics - coarse	Local	11	Annually	Decades	Years	NMS	NA	NA	1	0	Table ra	Geographical maps ra	NA	NA	NA	NA	NA	Variable
Grinath, JB; Deguines, N; Chesnut, JW; Prugh, LR; Brashares, JS; Suding, KN	2018	Animals alter precipitation legacies: Trophic and ecosystem engineering effects on plant community temporal dynamics	North America	Grassland	Plants	Interactions	Local	8	Annually	Years	Years	NMDS	NA	NA	1	0	PERMANOVA	NA	NA	NA	NA	NA	NA	Variable
Guan, XY; Zhou, W; Hu, CM; Zhu, MX; Ding, YP; Gai, SS; Zheng, XX; Zhu, JY; Lu, QQ	2018	Bacterial community temporal dynamics and disease-related variations in the seawater of Pyropia (layer) seedling pools	Asia	Marine	Prokaryotes	Interactions	Regional	4	Monthly	Months	Months	PCoA	NA	NA	1	0	NA	NA	NA	NA	NA	NA	NA	Variable
Guden, RM; Vafeiadou, AM; De Meester, N; Derycke, S; Moens, T	2018	Living apart-together: Microhabitat differentiation of cryptic nematode species in a saltmarsh habitat	Europe	Coastal	Invertebrates	Interactions	Local	4	Weekly	Seasons	Weeks	NA	NA	NA	0	0	PERMANOVA	PERMDISP	Graph ra	NA	NA	NA	NA	NA
Guo, F; Bunn, SE; Brett, MT; Fry, B; Hager, H; Ouyang, XG; Kainz, MJ	2018	Feeding strategies for the acquisition of high-quality food sources in stream macroinvertebrates: Collecting, integrating, and mixed feeding	Europe	Freshwater	Microeukaryotes	Environment	Regional	2	Seasons	Seasons	Seasons	RDA	PCA	NA	2	0	NA	NA	NA	NA	NA	NA	NA	Variable
Clasen, Jessica L et al.	2013	Diversity and temporal dynamics of Southern California coastal marine cyanophage isolates	North America	Marine	Viruses	Dynamics - medium	Regional	14	Monthly	Years	Months	NA	NA	NA	0	0	ANOSIM	Line graph ra	NA	NA	NA	NA	NA	Variable
Hillebrand, H; Blasius, B; Borer, ET; Chase, JM; Downing, JA; Eriksson, BK; Filstrup, CT; Harpole, WS; Hodapp, D; Larsen, S; Lewandowska, AM; Seabloom, EW; Van de Waal, DB; Ryabov, AB	2018	Biodiversity change is uncoupled from species richness trends: Consequences for conservation and monitoring	Europe	Marine	Microeukaryotes	Dynamics - multiple	Regional	120	Monthly	Years	Months	NA	NA	NA	0	0	turnover rates	NA	NA	NA	NA	NA	NA	Variable
Hillebrand, H; Blasius, B; Borer, ET; Chase, JM; Downing, JA; Eriksson, BK; Filstrup, CT; Harpole, WS; Hodapp, D; Larsen, S; Lewandowska, AM; Seabloom, EW; Van de Waal, DB; Ryabov, AB	2018	Biodiversity change is uncoupled from species richness trends: Consequences for conservation and monitoring	North America	Freshwater	Microeukaryotes	Dynamics - multiple	Regional	27	Seasonally	Years	Seasons	NA	NA	NA	0	0	turnover rates	NA	NA	NA	NA	NA	NA	Variable
Hillebrand, H; Blasius, B; Borer, ET; Chase, JM; Downing, JA; Eriksson, BK; Filstrup, CT; Harpole, WS; Hodapp, D; Larsen, S; Lewandowska, AM; Seabloom, EW; Van de Waal, DB; Ryabov, AB	2018	Biodiversity change is uncoupled from species richness trends: Consequences for conservation and monitoring	Multi-continent	Grassland	Plants	Dynamics - multiple	Global	8	Annually	Years	Years	NA	NA	NA	0	0	turnover rates	NA	NA	NA	NA	NA	NA	Variable
Hodapp, D; Borer, ET; Harpole, WS; Lind, EM; Seabloom, EW; Adler, PB; Alberti, J; Arnillas, CA; Bakker, JD; Biederman, L; Cadotte, M; Cleland, EE; Collins, S; Fay, PA; Firn, J; Hagenah, N; Hautier, Y; Iribarne, O; Knops, JMH; McCulley, RL; MacDougall, A; Moore, JL; Morgan, JW; Mortensen, B; La Pierre, KJ; Risch, AC; Schutz, M; Peri, P; Stevens, CJ; Wright, J; Hillebrand, H	2018	Spatial heterogeneity in species composition constrains plant community responses to herbivory and fertilisation	Multi-continent	Grassland	Plants	Interactions	Global	5	Annually	Years	Years	NA	NA	NA	0	0	Beta diversity over time	Beta diversity decomposition	NA	NA	NA	NA	NA	Variable
Alvarez-Cabria, Mario et al.	2011	Macroinvertebrate community dynamics in a temperate European Atlantic river. Do they conform to general ecological theory?	Europe	Freshwater	Invertebrates	Dynamics - medium	Regional	4	Seasonally	Years	Seasons	NMS	NA	NA	1	0	ANOSIM	SIMPER	NA	NA	NA	NA	NA	Variable
Clavero, Miguel et al.	2006	Homogenization dynamics and introduction routes of invasive freshwater fish in the Iberian Peninsula	Europe	Freshwater	Vertebrates	Dynamics - coarse	Regional	4	Multiyear	Decades	Years	NA	NA	NA	0	0	Beta diversity through time	Geographical maps ra	NA	NA	NA	NA	NA	Variable
Hovel, RA; Thorson, JT; Carter, JL; Quinn, TP	2017	Within-lake habitat heterogeneity mediates community response to warming trends	North America	Freshwater	Vertebrates	Environment	Local	59	Annually	Decades	Years	NA	NA	NA	0	0	Joint species distribution modelling	NA	NA	NA	NA	NA	NA	NA
Hung, KLJ; Ascher, JS; Holway, DA	2017	Urbanization-induced habitat fragmentation erodes multiple components of temporal diversity in a Southern California native bee assemblage	North America	Shrubland	Invertebrates	Environment	Regional	121	Weekly	Years	Weeks	NA	NA	NA	0	0	PERMDISP	NA	NA	NA	NA	NA	NA	NA
Isobe, K; Oka, H; Watanabe, T; Tateno, R; Urakawa, R; Liang, C; Senoo, K; Shibata, H	2018	High soil microbial activity in the winter season enhances nitrogen cycling in a cool-temperate deciduous forest	Asia	Forest	Prokaryotes	Dynamics - fine	Local	12	Monthly	Months	Months	NMDS	NA	NA	1	0	Graph ra	PERMANOVA	NA	NA	NA	NA	NA	Variable
Coci, M et al.	2005	Effect of salinity on temporal and spatial dynamics of ammonia-oxidising bacteria from intertidal freshwater sediment	Europe	Artificial	Prokaryotes	Disturbance	Local	2	Monthly	Months	Months	NA	NA	NA	0	0	Gels	NA	NA	NA	NA	NA	NA	Variable
Jiang, XT; Ye, L; Ju, F; Li, B; Ma, LP; Zhang, T	2018	Temporal dynamics of activated sludge bacterial communities in two diversity variant full-scale sewage treatment plants	Asia	Artificial	Prokaryotes	Environment	Regional	24	Weekly	Months	Weeks	CCA	RDA	NA	2	0	Graph ra	NA	NA	NA	NA	NA	NA	Variable
Jones, NT; Gilbert, B	2018	Geographic signatures in species turnover: decoupling colonization and extinction across a latitudinal gradient	North America	Freshwater	Invertebrates	Dynamics - coarse	Regional	2	Multiyear	Decades	Years	NA	NA	NA	0	0	Beta diversity decomposition	Temporal turnover rate	NA	NA	NA	NA	NA	Variable
Jones, SK; Ripplinger, J; Collins, SL	2017	Species reordering, not changes in richness, drives long-term dynamics in grassland communities	North America	Grassland	Mixed	Dynamics - coarse	Regional	20	Annually	Decades	Years	NMDS	NA	NA	1	0	PERMANOVA	Time lag analysis	Rank frequency change	NA	NA	NA	NA	Variable
Collantes, Marta B et al.	2013	Grazing and Grazing Exclusion Along a Resource Gradient in Magellanic Meadows of Tierra del Fuego	South America	Grassland	Plants	Interactions	Regional	2	Annually	Years	Years	DCA	NA	NA	1	1	Line graph ra	NA	NA	NA	NA	NA	NA	Variable
Kennedy, RC; Fling, RR; Robeson, MS; Saxton, AM; Schneider, LG; Darcy, JL; Bemis, DA; Zhao, L; Chen, JG	2018	Temporal dynamics of gut microbiota in triclocarban-exposed weaned rats	North America	Host	Prokaryotes	Environment	Regional	9	Daily	Weeks	Days	NA	NA	NA	0	0	PERMANOVA	Graph ra	Table ra	Heat map ra	NA	NA	NA	NA
Collier, K J	2004	Invertebrate community dynamics in soft-bottomed streams of northern New Zealand: a spatio-temporal hierarchy	Australia	Freshwater	Invertebrates	Dynamics - medium	Local	4	Seasonally	Seasons	Seasons	NMS	NA	NA	1	0	Bar graph ra	NA	NA	NA	NA	NA	NA	Variable
Leung, MHY; Tong, XZ; Wilkins, D; Cheung, HHL; Lee, PKH	2018	Individual and household attributes influence the dynamics of the personal skin microbiota and its association network	Asia	Host	Prokaryotes	Dynamics - medium	Regional	4	Seasonally	Seasons	Seasons	NMDS	NA	NA	1	0	Graph ra	Beta diversity at times	Network analysis	NA	NA	NA	NA	Variable
Collins, S L	2000	Disturbance frequency and community stability in native tallgrass prairie	North America	Grassland	Plants	Disturbance	Local	18	Annually	Decades	Years	DCA	NA	NA	1	0	Beta diversity through time	NA	NA	NA	NA	NA	NA	Variable
Collins, S L	2000	Disturbance frequency and community stability in native tallgrass prairie	North America	Grassland	Invertebrates	Disturbance	Local	10	Annually	Years	Years	DCA	NA	NA	1	0	Beta diversity through time	NA	NA	NA	NA	NA	NA	Variable
Collins, S L	2000	Disturbance frequency and community stability in native tallgrass prairie	North America	Grassland	Vertebrates	Disturbance	Local	14	Annually	Decades	Years	DCA	NA	NA	1	0	Beta diversity through time	NA	NA	NA	NA	NA	NA	Variable
Collins, S L	2000	Disturbance frequency and community stability in native tallgrass prairie	North America	Grassland	Vertebrates	Disturbance	Local	15	Annually	Decades	Years	DCA	NA	NA	1	0	Beta diversity through time	NA	NA	NA	NA	NA	NA	Variable
Li, B; Wu, WM; Watson, DB; Cardenas, E; Chao, YQ; Phillips, DH; Mehlhorn, T; Lowe, K; Kelly, SD; Li, PS; Tao, HC; Tiedje, JM; Criddle, CS; Zhang, T	2018	Bacterial Community Shift and Coexisting/Coexcluding Patterns Revealed by Network Analysis in a Uranium-Contaminated Site after Bioreduction Followed by Reoxidation	Europe	Freshwater	Prokaryotes	Environment	Local	2	Multiyear	Years	Years	NMDS	CCA	NA	2	1	SIMPER	Table ra	Bar graph ra	Network analysis	ANOSIM	NA	NA	Variable
Li, L; Li, QH; Chen, JA; Wang, JF; Jiao, SL; Chen, FF	2018	Temporal and spatial distribution of phytoplankton functional groups and role of environment factors in a deep subtropical reservoir	Asia	Freshwater	Microeukaryotes	Environment	Regional	12	Seasonally	Months	Seasons	DCA	RDA	NA	2	0	Bar graph ra	NA	NA	NA	NA	NA	NA	NA
Liu, C; Yao, MJ; Stegen, JC; Rui, JP; Li, JB; Li, XZ	2017	Long-term nitrogen addition affects the phylogenetic turnover of soil microbial community responding to moisture pulse	Asia	Grassland	Prokaryotes	Environment	Local	12	Daily	Weeks	Days	NA	NA	NA	0	0	Null model	NA	NA	NA	NA	NA	NA	Variable
COLLINS, S L	1992	FIRE FREQUENCY AND COMMUNITY HETEROGENEITY IN TALLGRASS PRAIRIE VEGETATION	North America	Grassland	Plants	Disturbance	Local	18	Annually	Years	Years	NA	NA	NA	0	0	Beta diversity through time	Correlation percent dissimilarity with environment	NA	NA	NA	NA	NA	Variable
Liu, SH; Huang, YC; Chen, LY; Yu, SC; Yu, HY; Chuang, SS	2018	The skin microbiome of wound scars and unaffected skin in patients with moderate to severe burns in the subacute phase	Asia	Host	Prokaryotes	Dynamics - medium	Regional	4	Weekly	Weeks	Weeks	PCoA	NA	NA	1	0	Heat map ra	Table ra	NA	NA	NA	NA	NA	Variable
Lopez-Joven, C; Rolland, JL; Haffner, P; Caro, A; Roques, C; Carre, C; Travers, MA; Abadie, E; Laabir, M; Bonnet, D; Destoumieux-Garzon, D	2018	Oyster Farming, Temperature, and Plankton Influence the Dynamics of Pathogenic Vibrios in the Thau Lagoon	Europe	Marine	Prokaryotes	Interactions	Local	12	Monthly	Months	Months	PCA	NA	NA	1	0	Graph ra	NA	NA	NA	NA	NA	NA	Variable
Collins, Scott L et al.	2006	Scale-dependent interaction of fire and grazing on community heterogeneity in tallgrass prairie	North America	Grassland	Plants	Disturbance	Local	7	Annually	Years	Years	NA	NA	NA	0	0	Slope of rate of change against treatments	Euclidean distance against treatments	NA	NA	NA	NA	NA	Variable
Malazarte, JM; Lee, H; Kim, HW; Sin, Y	2017	Spatial and Temporal Dynamics of Potentially Toxic Cyanobacteria in the Riverine Region of a Temperate Estuarine System Altered by Weirs	Asia	Freshwater	Prokaryotes	Environment	Local	12	Monthly	Months	Months	DCA	RDA	NA	2	0	Bar graph ra	NA	NA	NA	NA	NA	NA	Variable
Marques, MF; Depra, MS; Gaglianone, MC	2018	Seasonal Variation in Bee-Plant Interactions in an Inselberg in the Atlantic Forest in Southeastern Brazil	South America	Forest	Mixed	Interactions	Local	12	Monthly	Months	Months	NA	NA	NA	0	0	Network analysis at times	Table ra	NA	NA	NA	NA	NA	Variable
Marra, RC; Algarte, VM; Ludwig, TAV; Padial, AA	2018	Diatom diversity at multiple scales in urban reservoirs in Southern Brazil reveals the likely role of trophic state	South America	Freshwater	Microeukaryotes	Environment	Regional	2	Seasonally	Seasons	Seasons	PCoA	NA	NA	1	0	PERMANOVA	Beta diversity decomposition	NA	NA	NA	NA	NA	Variable
Collins, Scott L et al.	2015	Long-Term Dynamics and Hotspots of Change in a Desert Grassland Plant Community	North America	Desert	Plants	Dynamics - coarse	Local	19	Annually	Decades	Years	NA	NA	NA	0	0	Time lag analysis	NA	NA	NA	NA	NA	NA	Variable
Menke, SB; Ward, PS; Holway, DA	2018	Long-term record of Argentine ant invasions reveals enduring ecological impacts	North America	Forest	Invertebrates	Interactions	Regional	2	Multiyear	Years	Years	NMDS	NA	NA	1	0	PERMANOVA	NA	NA	NA	NA	NA	NA	Variable
Nagarkar, M; Countway, PD; Yoo, YD; Daniels, E; Poulton, NJ; Palenik, B	2018	Temporal dynamics of eukaryotic microbial diversity at a coastal Pacific site	North America	Marine	Microeukaryotes	Dynamics - medium	Point sample	17	Monthly	Months	Months	CCA	NA	NA	1	1	Bar graph ra	Line graph ra	NA	NA	NA	NA	NA	NA
Noto, AE; Shurin, JB	2017	Mean conditions predict salt marsh plant community diversity and stability better than environmental variability	North America	Coastal	Plants	Environment	Continental	5	Annually	Years	Years	NA	NA	NA	0	0	Coefficient of variation	Turnover rates	NA	NA	NA	NA	NA	NA
Obaza, AK; Williams, JP	2018	Spatial and temporal dynamics of the overwater structure fouling community in southern California	North America	Marine	Microeukaryotes	Environment	Local	4	Seasonally	Seasons	Seasons	NA	NA	NA	0	0	PERMANOVA	SIMPER	NA	NA	NA	NA	NA	Variable
Obertegger, U; Bertilsson, S; Pindo, M; Larger, S; Flaim, G	2018	Temporal variability of bacterioplankton is habitat driven	Europe	Freshwater	Prokaryotes	Dynamics - medium	Local	30	Monthly	Years	Months	NMDS	NA	NA	1	0	Betadisper	Beta diversity decomposition	PERMANOVA	bar graph ra	NA	NA	NA	Variable
Ochoa-Hueso, R; Mondragon-Cortes, T; Concostrina-Zubiri, L; Serrano-Grijalva, L; Estebanez, B	2017	Nitrogen deposition reduces the cover of biocrust-forming lichens and soil pigment content in a semiarid Mediterranean shrubland	Europe	Shrubland	Microeukaryotes	Disturbance	Local	3	Multiyear	Years	Years	RDA	NA	NA	1	0	PERMANOVA	bar graph ra	NA	NA	NA	NA	NA	Variable
Andersson, Anders F et al.	2010	Pyrosequencing reveals contrasting seasonal dynamics of taxa within Baltic Sea bacterioplankton communities	Europe	Marine	Prokaryotes	Dynamics - medium	Point sample	8	Weekly	Years	Weeks	NA	NA	NA	0	1	Line graph ra	Table	Graphical table similarity	Mantel test	BIOENV	NA	NA	Variable
Coppedge, B R et al.	2004	Predicting juniper encroachment and CRP effects on avian community dynamics in southern mixed-grass prairie, USA	North America	Grassland	Vertebrates	Dynamics - coarse	Local	3	Multiyear	Decades	Years	NA	NA	NA	0	0	Table ra	NA	NA	NA	NA	NA	NA	Variable
Park, JS; Post, DM	2018	Evolutionary history of Daphnia drives divergence in grazing selectivity and alters temporal community dynamics of producers	North America	Freshwater	Microeukaryotes	Interactions	Regional	10	Daily	Weeks	Days	NA	NA	NA	0	0	rmMANOVA	NA	NA	NA	NA	NA	NA	Variable
Patrick, CJ; Weller, DE; Orth, RJ; Wilcox, DJ; Hannam, MP	2018	Land Use and Salinity Drive Changes in SAV Abundance and Community Composition	North America	Marine	Plants	Environment	Regional	25	Annually	Decades	Years	NMDS	NA	NA	1	0	NA	NA	NA	NA	NA	NA	NA	Variable
Costa, R M et al.	2009	Mesozooplankton of the Curuca Estuary (Amazon Coast, Brazil)	South America	Estuarine	Microeukaryotes	Dynamics - medium	Local	6	Seasonally	Seasons	Seasons	NA	NA	NA	0	1	SIMPER	Bar graph ra	NA	NA	NA	NA	NA	Variable
Pollet, T; Berdjeb, L; Chardon, C; Jacquet, S	2018	Contrasting temporal patterns in ammonia-oxidizing archaeal community dynamics in two peri-alpine lakes with different trophic status	Europe	Freshwater	Prokaryotes	Dynamics - coarse	Regional	24	Monthly	Years	Months	NMDS	NA	NA	1	0	NA	NA	NA	NA	NA	NA	NA	Variable
Potgieter, S; Pinto, A; Sigudu, M; du Preez, H; Ncube, E; Venter, S	2018	Long-term spatial and temporal microbial community dynamics in a large-scale drinking water distribution system with multiple disinfectant regimes	Africa	Freshwater	Prokaryotes	Environment	Regional	413	Daily	Years	Days	PCoA	NA	NA	1	0	beta diversity over time	PERMANOVA	NA	NA	NA	NA	NA	Variable
Preiswerk, D; Walser, JC; Ebert, D	2018	Temporal dynamics of microbiota before and after host death	Europe	Host	Prokaryotes	Interactions	Regional	29	Hours	Weeks	Hours	PCoA	NA	NA	1	0	PERMANOVA	NA	NA	NA	NA	NA	NA	Variable
Price, EPF; Spyreas, G; Matthews, JW	2018	Biotic homogenization of regional wetland plant communities within short time-scales in the presence of an aggressive invader	North America	Wetland & Riparian	Plants	Interactions	Regional	5	Multiyear	Years	Years	NMDS	NMDS	NA	1	0	beta diversity through time	PERMANOVA	NA	NA	NA	NA	NA	Variable
Crutsinger, Gregory M et al.	2008	Temporal dynamics in non-additive responses of arthropods to host-plant genotypic diversity	North America	Grassland	Invertebrates	Interactions	Local	5	Monthly	Seasons	Months	NMS	NA	NA	1	0	ANOSIM	Bar graph ra	NA	NA	NA	NA	NA	Variable
Riginos, C; Porensky, LM; Veblen, KE; Young, TP	2018	Herbivory and drought generate short-term stochasticity and long-term stability in a savanna understory community	Africa	Grassland	Plants	Interactions	Local	25	Seasons	Years	Seasons	NMDS	NA	NA	1	0	PRC	bar graph ra	NA	NA	NA	NA	NA	Variable
Scarpitta, AB; Bardat, J; Lalanne, A; Vellend, M	2017	Long-term community change: bryophytes are more responsive than vascular plants to nitrogen deposition and warming	Europe	Forest	Plants	Environment	Regional	3	Multiyear	Decades	Years	PCA	NA	NA	1	0	PERMDISP	PERMANOVA	NA	NA	NA	NA	NA	Variable
Scherer, PI; Millard, AD; Miller, A; Schoen, R; Raeder, U; Geist, J; Zwirglmaier, K	2017	Temporal Dynamics of the Microbial Community Composition with a Focus on Toxic Cyanobacteria and Toxin Presence during Harmful Algal Blooms in Two South German Lakes	Europe	Freshwater	Prokaryotes	Environment	Regional	13	Weekly	Seasons	Weeks	NA	NA	NA	0	0	bar graph ra	NA	NA	NA	NA	NA	NA	Variable
Sharpton, T; Lyalina, S; Luong, J; Pham, J; Deal, EM; Armour, C; Gaulke, C; Sanjabi, S; Pollard, KS	2017	Development of Inflammatory Bowel Disease Is Linked to a Longitudinal Restructuring of the Gut Metagenome in Mice	North America	Host	Prokaryotes	Interactions	Regional	5	Weekly	Months	Weeks	NMDS	NMDS	NA	1	0	PERMANOVA	Line graph ra	NA	NA	NA	NA	NA	Variable
Solbu, EB; Diserud, OH; Kalas, JA; Engen, S	2018	Heterogeneity among species and community dynamics-Norwegian bird communities as a case study	Europe	Multiple	Vertebrates	Environment	Regional	22	Annually	Decades	Years	NA	NA	NA	0	0	Line graph ra	NA	NA	NA	NA	NA	NA	Variable
da Costa, K G et al.	2011	Effects of seasonality on zooplankton community dynamics in the macrotidal coastal zone of the Amazon region	South America	Marine	Microeukaryotes	Dynamics - medium	Local	6	Monthly	Years	Months	NMS	NA	NA	1	0	ANOSIM	Table pa	NA	NA	NA	NA	NA	Variable
Sotelo-Casas, RC; Cupul-Magana, AL; Rodriguez-Zaragoza, FA; Solis-Marin, FA; Rodriguez-Troncoso, AP	2018	Structural and environmental effects on an assemblage of echinoderms associated with a coral community	South America	Marine	Invertebrates	Environment	Regional	6	Seasonally	Years	Seasons	RDA	NA	NA	1	0	PERMANOVA	SIMPER	bar graph ra	NA	NA	NA	NA	Variable
Spohn, M; Zavisic, A; Nassal, P; Bergkemper, F; Schulz, S; Marhan, S; Schloter, M; Kandeler, E; Polle, A	2018	Temporal variations of phosphorus uptake by soil microbial biomass and young beech trees in two forest soils with contrasting phosphorus stocks	Europe	Forest	Microeukaryotes	Environment	Regional	3	Weekly	Weeks	Weeks	NMDS	NA	NA	1	0	NA	NA	NA	NA	NA	NA	NA	Variable
Springer, JD; Huffman, DW; Stoddard, MT; Meador, AJS; Waltz, AEM	2018	Plant community dynamics following hazardous fuel treatments and mega-wildfire in a warm-dry mixed-conifer forest of the USA	North America	Forest	Plants	Disturbance	Regional	2	Multiyear	Years	Years	NMDS	NA	NA	1	0	PERMANOVA	NA	NA	NA	NA	NA	NA	Variable
Stenert, C; de Mello, ICMF; Pires, MM; Knauth, DS; Katayama, N; Maltchik, L	2018	Responses of macroinvertebrate communities to pesticide application in irrigated rice fields	South America	Agricultural	Invertebrates	Disturbance	Regional	5	Weekly	Months	Weeks	NMDS	NA	NA	1	0	PERMANOVA	NA	NA	NA	NA	NA	NA	Variable
da Costa, V B et al.	2011	Effects of a high energy coastal environment on the structure and dynamics of phytoplankton communities (Brazilian Amazon littoral)	South America	Coastal	Microeukaryotes	Dynamics - medium	Local	12	Monthly	Seasons	Months	NA	NA	NA	0	1	Bar graph ra	NA	NA	NA	NA	NA	NA	Variable
Teyssier, A; Rouffaer, LO; Hudin, NS; Strubbe, D; Matthysen, E; Lens, L; White, J	2018	Inside the guts of the city: Urban-induced alterations of the gut microbiota in a wild passerine	Europe	Multiple	Prokaryotes	Environment	Regional	2	Seasonally	Months	Seasons	NMDS	PCoA	NA	2	0	Mantel test	NA	NA	NA	NA	NA	NA	Variable
Davidson, T A et al.	2005	A 250 year comparison of historical, macrofossil and pollen records of aquatic plants in a shallow lake	Europe	Freshwater	Plants	Dynamics - coarse	Local	149	Multiyear	Decades	Years	DCA	NA	NA	1	0	Bar graph ra	NA	NA	NA	NA	NA	NA	Paleotime
Tovar, C; Infantas, ES; Roth, VT	2018	Plant community dynamics of lomas fog oasis of Central Peru after the extreme precipitation caused by the 1997-98 El Nino event	South America	Forest	Plants	Environment	Local	15	Seasonally	Years	Seasons	DCA	NA	NA	1	0	bar graph ra	NA	NA	NA	NA	NA	NA	Variable
Day, Nicola J et al.	2013	Twenty-five years of plant community dynamics and invasion in New Zealand tussock grasslands	Australia	Grassland	Plants	Dynamics - coarse	Regional	3	Multiyear	Decades	Years	DCA	NA	NA	1	1	Transitions between clusters	NA	NA	NA	NA	NA	NA	Variable
Verbeek, L; Vanhamel, M; van den Berg, E; Hanashiro, FTT; Gianuca, AT; Striebel, M; Lemmens, P; Declerck, SAJ; Hillebrand, H; De Meester, L	2018	Compositional and functional consequences of environmental change in Belgian farmland ponds	Europe	Freshwater	Microeukaryotes	Environment	Regional	2	Multiyear	Years	Years	dbRDA	dbRDA	NA	1	0	raw dissimilarity	NA	NA	NA	NA	NA	NA	Variable
Vogt, JC; Albach, DC; Palinska, KA	2018	Cyanobacteria of the Wadden Sea: seasonality and sediment influence on community composition	Europe	Marine	Prokaryotes	Dynamics - medium	Regional	5	Seasonally	Months	Seasons	NMDS	PCoA	NA	2	0	venn diagram	bar graph ra	NA	NA	NA	NA	NA	Variable
Waller, DM; Mudrak, EL; Rogers, DA	2018	Do metacommunity mass effects predict changes in species incidence and abundance?	North America	Forest	Plants	Dynamics - coarse	Local	2	Multiyear	Decades	Years	NA	NA	NA	0	0	turnover rates	graph ra	NA	NA	NA	NA	NA	Variable
Wang, JY; Ye, SW; Wang, ZC; Liu, JS; Zhang, TL; Lek, S; Li, ZJ	2018	TEMPORAL AND SPATIAL VARIATION OF PHYTOPLANKTON FUNCTIONAL GROUPS AND MAIN DRIVING FACTORS IN THE THREE GORGES RESERVOIR, CHINA	Asia	Freshwater	Microeukaryotes	Dynamics - medium	Regional	6	Seasonally	Years	Seasons	DCA	NA	NA	1	0	PERMANOVA	NA	NA	NA	NA	NA	NA	Variable
Wang, LX; Deng, S; Qiu, S; Yan, YJ	2017	Trophic dynamics of macroinvertebrate communities of a subtropical river in China	Asia	Freshwater	Invertebrates	Dynamics - medium	Regional	12	Monthly	Months	Months	NA	NA	NA	0	0	graph ra	NA	NA	NA	NA	NA	NA	Variable
Debinski, Diane M et al.	2010	Montane meadow change during drought varies with background hydrologic regime and plant functional group	North America	Grassland	Plants	Dynamics - coarse	Regional	5	Annually	Years	Years	NA	NA	NA	0	0	Multiplicative change in percent cover	NA	NA	NA	NA	NA	NA	Variable
Wu, M; Li, GL; Chen, XF; Liu, J; Liu, M; Jiang, CY; Li, ZP	2018	Rational dose of insecticide chlorantraniliprole displays a transient impact on the microbial metabolic functions and bacterial community in a silty-loam paddy soil	North America	Agricultural	Prokaryotes	Disturbance	Regional	8	Daily	Months	Days	NMDS	NA	NA	0	0	graph ra	NA	NA	NA	NA	NA	NA	Variable
